# Supplementary material for: A review of gorgonian coral species (Cnidaria, Octocorallia, Alcyonacea) held in the Santa Barbara Museum of Natural History research collection: focus on species from Scleraxonia, Holaxonia, Calcaxonia – Part III: Suborder Holaxonia continued, and suborder Calcaxonia
Source: Zookeys. 2019 Jul 4;860:183–306. doi: 10.3897/zookeys.860.34317 (PMC6690523; doi:10.3897/zookeys.860.34317)
Supplement: XML Treatment for Primnoidae [file zookeys.860.34317-treatment1.xml]

<!DOCTYPE tp:taxon-treatment
  PUBLIC "-//TaxonX//DTD Taxonomic Treatment Publishing DTD v0 20100105//EN" "tax-treatment-NSO.dtd">
<tp:taxon-treatment xmlns:tp="http://www.plazi.org/taxpub"><tp:treatment-meta><kwd-group><label>Taxon classification</label><kwd><named-content xmlns:xlink="http://www.w3.org/1999/xlink" content-type="kingdom">Animalia</named-content></kwd><kwd><named-content xmlns:xlink="http://www.w3.org/1999/xlink" content-type="order">Alcyonacea</named-content></kwd><kwd><named-content xmlns:xlink="http://www.w3.org/1999/xlink" content-type="family">Primnoidae</named-content></kwd></kwd-group><mixed-citation publication-type="journal"><person-group><name><surname>Horvath</surname><given-names>Elizabeth Anne</given-names></name></person-group><article-title>A review of gorgonian coral species (<tp:taxon-name><tp:taxon-name-part taxon-name-part-type="phylum">Cnidaria</tp:taxon-name-part></tp:taxon-name>, <tp:taxon-name><tp:taxon-name-part taxon-name-part-type="subclass">Octocorallia</tp:taxon-name-part></tp:taxon-name>, <tp:taxon-name><tp:taxon-name-part taxon-name-part-type="order">Alcyonacea</tp:taxon-name-part></tp:taxon-name>) held in the Santa Barbara Museum of Natural History research collection: focus on species from <tp:taxon-name><tp:taxon-name-part taxon-name-part-type="suborder">Scleraxonia</tp:taxon-name-part></tp:taxon-name>, <tp:taxon-name><tp:taxon-name-part taxon-name-part-type="suborder">Holaxonia</tp:taxon-name-part></tp:taxon-name>, <tp:taxon-name><tp:taxon-name-part taxon-name-part-type="suborder">Calcaxonia</tp:taxon-name-part></tp:taxon-name> – Part III: Suborder <tp:taxon-name><tp:taxon-name-part taxon-name-part-type="suborder">Holaxonia</tp:taxon-name-part></tp:taxon-name> continued, and suborder <tp:taxon-name><tp:taxon-name-part taxon-name-part-type="suborder">Calcaxonia</tp:taxon-name-part></tp:taxon-name></article-title><source>Zookeys</source><day>04</day><month>7</month><year>2019</year><volume>860</volume><fpage>183</fpage><lpage>306</lpage><pub-id pub-id-type="doi">10.3897/zookeys.860.34317</pub-id></mixed-citation></tp:treatment-meta><tp:nomenclature><label>Genus</label><tp:taxon-name>
                <tp:taxon-name-part taxon-name-part-type="genus" reg="Swiftia">Primnoidae</tp:taxon-name-part>
              </tp:taxon-name><tp:taxon-authority>Duchassaing &amp; Michelotti, 1864</tp:taxon-authority><tp:nomenclature-citation-list><tp:nomenclature-citation><tp:taxon-name>
                    <tp:taxon-name-part taxon-name-part-type="genus" reg="Gorgonia">Gorgonia</tp:taxon-name-part>
                  </tp:taxon-name><comment>(part) Valenciennes, 1855: 12.</comment></tp:nomenclature-citation><tp:nomenclature-citation><tp:taxon-name>
                    <tp:taxon-name-part taxon-name-part-type="genus" reg="Swiftia">Swiftia</tp:taxon-name-part>
                  </tp:taxon-name><comment>Duchassaing &amp; Michelotti, 1864: 13. <xref ref-type="bibr" rid="B128">Kükenthal 1924</xref>: 236. <xref ref-type="bibr" rid="B82">Deichmann 1936</xref>: 185–186. <xref ref-type="bibr" rid="B4">Bayer 1956</xref>: F206. <xref ref-type="bibr" rid="B94">Grasshoff 1977</xref>: 161. <xref ref-type="bibr" rid="B141">Muzik 1979</xref>: 167. <xref ref-type="bibr" rid="B8">Bayer 1981</xref>: 945. <xref ref-type="bibr" rid="B26">Breedy et al. 2015</xref>: 329.</comment></tp:nomenclature-citation><tp:nomenclature-citation><tp:taxon-name>
                    <tp:taxon-name-part taxon-name-part-type="genus" reg="Stenogorgia">Stenogorgia</tp:taxon-name-part>
                  </tp:taxon-name><comment><!--PageBreak -->
                   Verrill, 1883: 29 [= <tp:taxon-name><tp:taxon-name-part taxon-name-part-type="genus" reg="Swiftia">Swiftia</tp:taxon-name-part></tp:taxon-name>, des. by <xref ref-type="bibr" rid="B82">Deichmann 1936</xref>: 186]. <xref ref-type="bibr" rid="B101">Grieg 1887</xref>: 5, 18. Studer (and Wright) 1887: 64. <xref ref-type="bibr" rid="B161">Studer 1901</xref>: 51. <xref ref-type="bibr" rid="B144">Nutting 1909</xref>: 723; <xref ref-type="bibr" rid="B147">1910c</xref>: 6. <xref ref-type="bibr" rid="B115">Jungersen 1917</xref>: 1186. <xref ref-type="bibr" rid="B22">Bielschowsky 1918</xref>: 45. <xref ref-type="bibr" rid="B128">Kükenthal 1924</xref>: 347 (<tp:taxon-name><tp:taxon-name-part taxon-name-part-type="genus" reg="Stenogorgia">Stenogorgia</tp:taxon-name-part></tp:taxon-name> synonymy). </comment></tp:nomenclature-citation><tp:nomenclature-citation><tp:taxon-name>
                    <tp:taxon-name-part taxon-name-part-type="genus" reg="Platycaulos">Platycaulos</tp:taxon-name-part>
                  </tp:taxon-name><comment>Wright &amp; Studer, 1889: 61, 146–147. <xref ref-type="bibr" rid="B148">Nutting 1912</xref>: 94. <xref ref-type="bibr" rid="B8">Bayer 1981</xref>: 945.</comment></tp:nomenclature-citation><tp:nomenclature-citation><tp:taxon-name>
                    <tp:taxon-name-part taxon-name-part-type="genus" reg="Callistephanus">Callistephanus</tp:taxon-name-part>
                  </tp:taxon-name><comment>Wright &amp; Studer, 1889: 62, 148. <xref ref-type="bibr" rid="B148">Nutting 1912</xref>: 96. <xref ref-type="bibr" rid="B8">Bayer 1981</xref>: 945.</comment></tp:nomenclature-citation><tp:nomenclature-citation><tp:taxon-name>
                    <tp:taxon-name-part taxon-name-part-type="genus" reg="Allogorgia">Allogorgia</tp:taxon-name-part>
                  </tp:taxon-name><comment>, Verrill, 1928: 8.</comment></tp:nomenclature-citation><tp:nomenclature-citation><tp:taxon-name>
                    <tp:taxon-name-part taxon-name-part-type="genus" reg="Thesea">Thesea</tp:taxon-name-part>
                  </tp:taxon-name><comment>(pars) Verrill, 1869: 428.</comment></tp:nomenclature-citation><tp:nomenclature-citation><tp:taxon-name>
                    <tp:taxon-name-part taxon-name-part-type="genus" reg="Filigorgia">Filigorgia</tp:taxon-name-part>
                  </tp:taxon-name><comment>Stiasny, 1937: 307.</comment></tp:nomenclature-citation></tp:nomenclature-citation-list></tp:nomenclature><tp:treatment-sec sec-type="type species" id="SECID0E1EAG"><title>Type species.</title><p><italic><tp:taxon-name><tp:taxon-name-part taxon-name-part-type="genus" reg="Gorgonia">Gorgonia</tp:taxon-name-part><tp:taxon-name-part taxon-name-part-type="species" reg="exserta">exserta</tp:taxon-name-part></tp:taxon-name></italic> Ellis &amp; Solander, 1786: 87 (non <italic><tp:taxon-name><tp:taxon-name-part taxon-name-part-type="genus" reg="Thesea">Thesea</tp:taxon-name-part><tp:taxon-name-part taxon-name-part-type="species" reg="exserta">exserta</tp:taxon-name-part></tp:taxon-name></italic> Duchassaing &amp; Michelotti, 1860); [= <italic><tp:taxon-name><tp:taxon-name-part taxon-name-part-type="genus" reg="Stenogorgia">Stenogorgia</tp:taxon-name-part></tp:taxon-name></italic> Verrill, 1883].</p></tp:treatment-sec><tp:treatment-sec sec-type="diagnosis" id="SECID0E4FAG"><title>Diagnosis.</title><p>Colonies chiefly in one plane, with lax branching (dichotomous or pinnate-like); branches/branchlets tend to curve upwards; in some species, anastomoses possible (fan-like); in others, minimal branching or none. Polyps widely scattered, or crowded; often lateral or biserial, forming prominent conical or cylindrical mounds; on tips of branchlets, two polyps always opposed; conical anthostele seldom retracted; generally, polyps retractile. Anthocodiae commonly tall, exsert. Coenenchyme thin to moderate, somewhat rough/granular, outer layer filled not only with spinous rods or spindles, but with capstans having warts more or less conspicuously modified as double disks; some capstans quite foliate; inner layer mostly restricted to areas between longitudinal canals, containing only small capstans. Mound margins, base of tentacles, with numerous rows of conspicuous, stout spindles as bar-like rods, characteristic for species in the genus (fingerbiscuit shaped; see <xref ref-type="bibr" rid="B17">Bayer et al. 1983</xref>, pp 72–73, pl 19, figs 184–185). Axis is horny, flexible, somewhat flattened. Colony colors generally red, red-orange, pink or white.</p></tp:treatment-sec><tp:treatment-sec sec-type="etymology" id="SECID0EHGAG"><title>Etymology.</title><p><xref ref-type="bibr" rid="B82">Deichmann (1936)</xref> stated that the definition of the genus <italic><tp:taxon-name><tp:taxon-name-part taxon-name-part-type="genus" reg="Swiftia">Swiftia</tp:taxon-name-part></tp:taxon-name></italic> corresponded exactly with <italic><tp:taxon-name><tp:taxon-name-part taxon-name-part-type="genus" reg="Stenogorgia">Stenogorgia</tp:taxon-name-part></tp:taxon-name></italic> Verrill, 1883; the problem discussed there stemmed from a misinterpretation of <italic><tp:taxon-name><tp:taxon-name-part taxon-name-part-type="genus" reg="Gorgonia">G.</tp:taxon-name-part><tp:taxon-name-part taxon-name-part-type="species" reg="exserta">exserta</tp:taxon-name-part></tp:taxon-name></italic> Ellis &amp; Solander, 1786 by Verrill (also by <xref ref-type="bibr" rid="B128">Kükenthal 1924</xref>). See remarks, following.</p></tp:treatment-sec><tp:treatment-sec sec-type="remarks" id="SECID0EOHAG"><title>Remarks.</title><p>The stout, anthocodial rods (seen at mound margins and bases of tentacles), are definitive for this genus. Examinations of multiple specimens (several different species) within this genus usually revealed the appearance of these rods; when present, looking much like the fingerbiscuit sclerite form shown in <xref ref-type="bibr" rid="B17">Bayer et al. (1983)</xref> for the genera <italic><tp:taxon-name><tp:taxon-name-part taxon-name-part-type="genus" reg="Clavularia">Clavularia</tp:taxon-name-part></tp:taxon-name></italic> Blainville, 1830 and <italic><tp:taxon-name><tp:taxon-name-part taxon-name-part-type="genus" reg="Ptilosarcus">Ptilosarcus</tp:taxon-name-part></tp:taxon-name></italic> Verrill, 1865 (neither of these gorgonian genera), where sclerites are described as minute, flattened rods (rods here have a bit of depth). Further examinations (multiple species) revealed that some individual colonies of species in the genus did not have these conspicuous rod forms (having only spindles and capstans). Other colonies displayed spinous spindles and/or capstans and anthocodial rods; some few species had only the fingerbiscuit rods, numerous throughout all tissue structures. The rod form is not always easy to obtain in a sclerite array; some specimens without rods may actually have them, but they may be quite small, not very numerous and very widely scattered. A trend observed is that <!--PageBreak -->colonies further north in the Pacific (Alaska) have very obvious rods, while specimens of some of the same species collected in California (specifically central and southern California) may have rods, but infrequently. By way of comparison, in several species from the genus examined from waters in/near New Zealand, some had only rods, and no other form of sclerite. It appeared that colder, temperate to subpolar species had the rods (to the exclusion of all others) but species from warmer, albeit temperate water, tended to display a minimal number or complete absence of rods. Examination of many more specimens, collected in both hemispheres from poles to equator, could reveal further insight into the appearance of this key sclerite form. To further clarify questions surrounding location ranges for each of the <italic><tp:taxon-name><tp:taxon-name-part taxon-name-part-type="genus" reg="Swiftia">Swiftia</tp:taxon-name-part></tp:taxon-name></italic> species discussed, Appendix <xref ref-type="app" rid="app2">2</xref>: Map <xref ref-type="fig" rid="F44">A1</xref> shows the distributional range of each and Appendix <xref ref-type="app" rid="app1">1</xref>: Table <xref ref-type="table" rid="T3">A1</xref> shows key features used to distinguish one species from another.</p><p>Regarding use of the generic name <italic><tp:taxon-name><tp:taxon-name-part taxon-name-part-type="genus" reg="Swiftia">Swiftia</tp:taxon-name-part></tp:taxon-name></italic>, <xref ref-type="bibr" rid="B141">Muzik (1979)</xref> stated: “(t)o preserve the generic name <underline><tp:taxon-name><tp:taxon-name-part taxon-name-part-type="genus" reg="Swiftia">Swiftia</tp:taxon-name-part></tp:taxon-name></underline> a petition to” the International Commission on Zoological Nomenclature “(ICZN) must be made;” uncertain as to whether this was ever done. “For a full explanation, see Challenger Reports 31: 146 and <xref ref-type="bibr" rid="B82">Deichmann 1936</xref>: 185” (<xref ref-type="bibr" rid="B141">Muzik 1979</xref>). The complete explanation can be found in <xref ref-type="bibr" rid="B82">Deichmann (1936)</xref> and <xref ref-type="bibr" rid="B141">Muzik (1979</xref>: 168); they serve to confirm the confusion that had developed, through the work of previous investigators, regarding generic status for the species discussed below. In <xref ref-type="bibr" rid="B136">Madsen (1970</xref>: 5), “A total of about a dozen gorgonarian species referred or referable to <italic><tp:taxon-name><tp:taxon-name-part taxon-name-part-type="genus" reg="Swiftia">Swiftia</tp:taxon-name-part></tp:taxon-name></italic> (syn. <italic><tp:taxon-name><tp:taxon-name-part taxon-name-part-type="genus" reg="Stenogorgia">Stenogorgia</tp:taxon-name-part></tp:taxon-name></italic>) from widely scattered localities in all three oceans have been recorded, but only a few of them are sufficiently described.” In the WoRMS Database (Cordeiro et al. 2018), status of this genus has been accepted, but <xref ref-type="bibr" rid="B26">Breedy et al. (2015</xref>: 329) stated that a “thorough review is needed in order to clarify taxonomic problems related to <italic><tp:taxon-name><tp:taxon-name-part taxon-name-part-type="genus" reg="Swiftia">Swiftia</tp:taxon-name-part></tp:taxon-name></italic>.” This paper attempts to clarify some of the issues related only to those species that are found in, near, or extending geographically slightly south or north of the California Bight.</p></tp:treatment-sec><tp:treatment-sec><!--Section generated to contain objects referenced in tp:taxon-treatment.--><app id="app2"><title>Appendix 2</title><fig id="F44" position="float" orientation="portrait"><label>Map A1.</label><caption><p>Distribution of species in genus <italic><tp:taxon-name><tp:taxon-name-part taxon-name-part-type="genus" reg="Swiftia">Swiftia</tp:taxon-name-part></tp:taxon-name></italic> seen in, or immediately adjacent to, the California Bight. Range extensions are not definitive, but illustrative of the geographic distribution of specimens housed in <abbrev xmlns:xlink="http://www.w3.org/1999/xlink" content-type="institution" xlink:title="Santa Barbara Museum of Natural History" id="ABBRID0ELGFM" xlink:type="simple">SBMNH</abbrev> collection.</p></caption><graphic xmlns:xlink="http://www.w3.org/1999/xlink" xlink:href="zookeys-860-183-g044.jpg" position="float" orientation="portrait" xlink:type="simple" id="oo_314891.jpg"/></fig></app><fig id="F44" position="float" orientation="portrait"><label>Map A1.</label><caption><p>Distribution of species in genus <italic><tp:taxon-name><tp:taxon-name-part taxon-name-part-type="genus" reg="Swiftia">Swiftia</tp:taxon-name-part></tp:taxon-name></italic> seen in, or immediately adjacent to, the California Bight. Range extensions are not definitive, but illustrative of the geographic distribution of specimens housed in <abbrev xmlns:xlink="http://www.w3.org/1999/xlink" content-type="institution" xlink:title="Santa Barbara Museum of Natural History" id="ABBRID0ELGFM" xlink:type="simple">SBMNH</abbrev> collection.</p></caption><graphic xmlns:xlink="http://www.w3.org/1999/xlink" xlink:href="zookeys-860-183-g044.jpg" position="float" orientation="portrait" xlink:type="simple" id="oo_314891.jpg"/></fig><app id="app1"><title>Appendix 1</title><table-wrap id="T3" position="float" orientation="portrait"><label>Table A1.</label><caption><p>Contrasts and comparisons of key “red whip” species and/or species of the genus <italic><tp:taxon-name><tp:taxon-name-part taxon-name-part-type="genus" reg="Swiftia">Swiftia</tp:taxon-name-part></tp:taxon-name></italic>, as represented in <abbrev xmlns:xlink="http://www.w3.org/1999/xlink" content-type="institution" xlink:title="Santa Barbara Museum of Natural History" id="ABBRID0ES1EM" xlink:type="simple">SBMNH</abbrev> collection.</p></caption><table id="TID0EAYEK" rules="all"><tbody><tr><th rowspan="1" colspan="1">Red Whip species</th><th rowspan="1" colspan="1">Location, S to N</th><th rowspan="1" colspan="1">Location Depth</th><th rowspan="1" colspan="1">Colony Branching</th><th rowspan="1" colspan="1">Colony Color</th><th rowspan="1" colspan="1">Polyp Spacing</th><th rowspan="1" colspan="1">Polyp Height</th><th rowspan="1" colspan="1">Sclerite Color</th><th rowspan="1" colspan="1">Sclerite Form</th><th rowspan="1" colspan="1">Sclerite Size</th></tr><tr><td rowspan="1" colspan="1">
                  <italic><tp:taxon-name>
                      <tp:taxon-name-part taxon-name-part-type="genus" reg="Leptogorgia">Leptogorgia</tp:taxon-name-part>
                      <tp:taxon-name-part taxon-name-part-type="species" reg="flexilis">flexilis</tp:taxon-name-part>
                    </tp:taxon-name></italic>
                </td><td rowspan="1" colspan="1">Magdalena Bay, Baja to San Diego, CA</td><td rowspan="1" colspan="1">11 meters to ?</td><td rowspan="1" colspan="1">Thin, drooping branches; highly branched colony</td><td rowspan="1" colspan="1">Red/pink to tan/beige Polyps white to very pale orange</td><td rowspan="1" colspan="1">No more than 1 mm</td><td rowspan="1" colspan="1">No more than 1 mm</td><td rowspan="1" colspan="1">Bright Salmon</td><td rowspan="1" colspan="1">Spindles &amp; Capstans</td><td rowspan="1" colspan="1">0.03–0.09 mm</td></tr><tr><td rowspan="1" colspan="1">
                  <italic><tp:taxon-name>
                      <tp:taxon-name-part taxon-name-part-type="genus" reg="Leptogorgia">Leptogorgia</tp:taxon-name-part>
                      <tp:taxon-name-part taxon-name-part-type="species" reg="chilensis">chilensis</tp:taxon-name-part>
                    </tp:taxon-name></italic>
                </td><td rowspan="1" colspan="1">N of Magdalena Bay to Santa Cruz Is., CA</td><td rowspan="1" colspan="1">Approx. 15–80 m</td><td rowspan="1" colspan="1">Thin branches; moderately branched</td><td rowspan="1" colspan="1">Orange-red Polyps white</td><td rowspan="1" colspan="1">1 mm</td><td rowspan="1" colspan="1">Generally, almost flush</td><td rowspan="1" colspan="1">Bright Salmon</td><td rowspan="1" colspan="1">Spindles &amp; Capstans</td><td rowspan="1" colspan="1">0.03–0.05 mm</td></tr><tr><td rowspan="1" colspan="1">Red Whip (?”Transitional/Regional Endemic”)</td><td rowspan="1" colspan="1">San Diego, CA to off Oregon coast</td><td rowspan="1" colspan="1">?20-2,000 meters</td><td rowspan="1" colspan="1">Moderate thickness to branches; slightly branched to not branched</td><td rowspan="1" colspan="1">Orange-red Polyps white</td><td rowspan="1" colspan="1">Varies from 1 to 2 mm</td><td rowspan="1" colspan="1">Generally, from flush to nearly 1 mm; rarely taller</td><td rowspan="1" colspan="1">Salmon</td><td rowspan="1" colspan="1">Spindles &amp; Dbl. Spinds.</td><td rowspan="1" colspan="1">Approx. 0.1 mm</td></tr><tr><td rowspan="1" colspan="1">Red Whip (?”Transitional/Regional Endemic”)</td><td rowspan="1" colspan="1">San Diego, CA to off Oregon coast; possible extension to WA coast</td><td rowspan="1" colspan="1">Approx. 12–150 m</td><td rowspan="1" colspan="1">Moderately thin branches, whip-like; slightly branched</td><td rowspan="1" colspan="1">Orange-red Polyps white (?pale pink)</td><td rowspan="1" colspan="1">Varies from 1 to 2 mm</td><td rowspan="1" colspan="1">Generally, consistently flush, rarely taller; on some, prominent</td><td rowspan="1" colspan="1">Salmon</td><td rowspan="1" colspan="1">Spindles &amp; Dbl. Spinds.</td><td rowspan="1" colspan="1">Approx. 0.1 mm</td></tr><tr><td rowspan="1" colspan="1">“?<italic><tp:taxon-name><tp:taxon-name-part taxon-name-part-type="genus" reg="Swiftia">Swiftia</tp:taxon-name-part></tp:taxon-name></italic> Transitional/ Regional species”</td><td rowspan="1" colspan="1">N Los Angeles County to Point Conception</td><td rowspan="1" colspan="1">Approx. 104–173 m</td><td rowspan="1" colspan="1">Single branches; also slightly branched (if so, dichotomous)</td><td rowspan="1" colspan="1">Bright red to salmon-pink Polyps white</td><td rowspan="1" colspan="1">Less than 1 mm</td><td rowspan="1" colspan="1">Approx. 1 mm</td><td rowspan="1" colspan="1">Salmon</td><td rowspan="1" colspan="1">Spindles; very few Capstans, Dbl. Spinds. or Rods</td><td rowspan="1" colspan="1">From 0.04 mm to nearly +.16 mm</td></tr><tr><td rowspan="1" colspan="1">
                  <italic><tp:taxon-name>
                      <tp:taxon-name-part taxon-name-part-type="genus" reg="Swiftia">Swiftia</tp:taxon-name-part>
                      <tp:taxon-name-part taxon-name-part-type="species" reg="simplex">simplex</tp:taxon-name-part>
                    </tp:taxon-name></italic>
                </td><td rowspan="1" colspan="1">N Los Angeles County to Alaska</td><td rowspan="1" colspan="1">200–900 m</td><td rowspan="1" colspan="1">Single branches; sometimes slightly branched</td><td rowspan="1" colspan="1">Pinkish-red (Brick-red) Polyps pinkish-red</td><td rowspan="1" colspan="1">No more than 2 mm</td><td rowspan="1" colspan="1">Approx. 1 mm</td><td rowspan="1" colspan="1">Pinkish-red (Brick color) Rods orange</td><td rowspan="1" colspan="1">Spindles, Capstans, Rods and Dbl. Spinds.</td><td rowspan="1" colspan="1">0.1–0.3 mm</td></tr><tr><td rowspan="1" colspan="1">
                  <italic><tp:taxon-name>
                      <tp:taxon-name-part taxon-name-part-type="genus" reg="Chromoplexaura">Chromoplexaura</tp:taxon-name-part>
                      <tp:taxon-name-part taxon-name-part-type="species" reg="marki">marki</tp:taxon-name-part>
                    </tp:taxon-name></italic>
                </td><td rowspan="1" colspan="1">Point Conception to Cape Mendocino, CA (?further north to WA state, on to Alaska)</td><td rowspan="1" colspan="1">20–60 m; possibly deeper (to 600 m)</td><td rowspan="1" colspan="1">Single branches; sometimes slightly to moderately branched</td><td rowspan="1" colspan="1">Bright red, orange, even pinkish Polyps white or colored</td><td rowspan="1" colspan="1">2 mm</td><td rowspan="1" colspan="1">Nearly flush to 2 mm</td><td rowspan="1" colspan="1">Salmon to reddish</td><td rowspan="1" colspan="1">Spindles, Capstans, Ovals and Dbl. Spinds; NO Rods</td><td rowspan="1" colspan="1">0.05 mm to ≅ 0.2 mm</td></tr><tr><td rowspan="1" colspan="1">
                  <italic><tp:taxon-name>
                      <tp:taxon-name-part taxon-name-part-type="genus" reg="Swifita">Swifita</tp:taxon-name-part>
                      <tp:taxon-name-part taxon-name-part-type="species" reg="spauldingi">spauldingi</tp:taxon-name-part>
                    </tp:taxon-name></italic>
                </td><td rowspan="1" colspan="1">Monterey Bay, CA to off Washington coast (?further north to Alaska)</td><td rowspan="1" colspan="1">40 to at least 300 m</td><td rowspan="1" colspan="1">Moderate branch thickness; branched to some degree</td><td rowspan="1" colspan="1">Orange-red Polyps white or very pale pink</td><td rowspan="1" colspan="1">about 1 mm</td><td rowspan="1" colspan="1">Nearly flush to often very conspicuous, rounded</td><td rowspan="1" colspan="1">Salmon to pinkish- orange; some yellow; Rods orange</td><td rowspan="1" colspan="1">Spindles, Capstans, Rods and Dbl. Spinds.</td><td rowspan="1" colspan="1">About 0.1 mm</td></tr></tbody></table><table-wrap-foot><fn><p>Polyp Height: includes both calyx and actual polyp.</p></fn></table-wrap-foot></table-wrap></app><table-wrap id="T3" position="float" orientation="portrait"><label>Table A1.</label><caption><p>Contrasts and comparisons of key “red whip” species and/or species of the genus <italic><tp:taxon-name><tp:taxon-name-part taxon-name-part-type="genus" reg="Swiftia">Swiftia</tp:taxon-name-part></tp:taxon-name></italic>, as represented in <abbrev xmlns:xlink="http://www.w3.org/1999/xlink" content-type="institution" xlink:title="Santa Barbara Museum of Natural History" id="ABBRID0ES1EM" xlink:type="simple">SBMNH</abbrev> collection.</p></caption><table id="TID0EAYEK" rules="all"><tbody><tr><th rowspan="1" colspan="1">Red Whip species</th><th rowspan="1" colspan="1">Location, S to N</th><th rowspan="1" colspan="1">Location Depth</th><th rowspan="1" colspan="1">Colony Branching</th><th rowspan="1" colspan="1">Colony Color</th><th rowspan="1" colspan="1">Polyp Spacing</th><th rowspan="1" colspan="1">Polyp Height</th><th rowspan="1" colspan="1">Sclerite Color</th><th rowspan="1" colspan="1">Sclerite Form</th><th rowspan="1" colspan="1">Sclerite Size</th></tr><tr><td rowspan="1" colspan="1">
                  <italic><tp:taxon-name>
                      <tp:taxon-name-part taxon-name-part-type="genus" reg="Leptogorgia">Leptogorgia</tp:taxon-name-part>
                      <tp:taxon-name-part taxon-name-part-type="species" reg="flexilis">flexilis</tp:taxon-name-part>
                    </tp:taxon-name></italic>
                </td><td rowspan="1" colspan="1">Magdalena Bay, Baja to San Diego, CA</td><td rowspan="1" colspan="1">11 meters to ?</td><td rowspan="1" colspan="1">Thin, drooping branches; highly branched colony</td><td rowspan="1" colspan="1">Red/pink to tan/beige Polyps white to very pale orange</td><td rowspan="1" colspan="1">No more than 1 mm</td><td rowspan="1" colspan="1">No more than 1 mm</td><td rowspan="1" colspan="1">Bright Salmon</td><td rowspan="1" colspan="1">Spindles &amp; Capstans</td><td rowspan="1" colspan="1">0.03–0.09 mm</td></tr><tr><td rowspan="1" colspan="1">
                  <italic><tp:taxon-name>
                      <tp:taxon-name-part taxon-name-part-type="genus" reg="Leptogorgia">Leptogorgia</tp:taxon-name-part>
                      <tp:taxon-name-part taxon-name-part-type="species" reg="chilensis">chilensis</tp:taxon-name-part>
                    </tp:taxon-name></italic>
                </td><td rowspan="1" colspan="1">N of Magdalena Bay to Santa Cruz Is., CA</td><td rowspan="1" colspan="1">Approx. 15–80 m</td><td rowspan="1" colspan="1">Thin branches; moderately branched</td><td rowspan="1" colspan="1">Orange-red Polyps white</td><td rowspan="1" colspan="1">1 mm</td><td rowspan="1" colspan="1">Generally, almost flush</td><td rowspan="1" colspan="1">Bright Salmon</td><td rowspan="1" colspan="1">Spindles &amp; Capstans</td><td rowspan="1" colspan="1">0.03–0.05 mm</td></tr><tr><td rowspan="1" colspan="1">Red Whip (?”Transitional/Regional Endemic”)</td><td rowspan="1" colspan="1">San Diego, CA to off Oregon coast</td><td rowspan="1" colspan="1">?20-2,000 meters</td><td rowspan="1" colspan="1">Moderate thickness to branches; slightly branched to not branched</td><td rowspan="1" colspan="1">Orange-red Polyps white</td><td rowspan="1" colspan="1">Varies from 1 to 2 mm</td><td rowspan="1" colspan="1">Generally, from flush to nearly 1 mm; rarely taller</td><td rowspan="1" colspan="1">Salmon</td><td rowspan="1" colspan="1">Spindles &amp; Dbl. Spinds.</td><td rowspan="1" colspan="1">Approx. 0.1 mm</td></tr><tr><td rowspan="1" colspan="1">Red Whip (?”Transitional/Regional Endemic”)</td><td rowspan="1" colspan="1">San Diego, CA to off Oregon coast; possible extension to WA coast</td><td rowspan="1" colspan="1">Approx. 12–150 m</td><td rowspan="1" colspan="1">Moderately thin branches, whip-like; slightly branched</td><td rowspan="1" colspan="1">Orange-red Polyps white (?pale pink)</td><td rowspan="1" colspan="1">Varies from 1 to 2 mm</td><td rowspan="1" colspan="1">Generally, consistently flush, rarely taller; on some, prominent</td><td rowspan="1" colspan="1">Salmon</td><td rowspan="1" colspan="1">Spindles &amp; Dbl. Spinds.</td><td rowspan="1" colspan="1">Approx. 0.1 mm</td></tr><tr><td rowspan="1" colspan="1">“?<italic><tp:taxon-name><tp:taxon-name-part taxon-name-part-type="genus" reg="Swiftia">Swiftia</tp:taxon-name-part></tp:taxon-name></italic> Transitional/ Regional species”</td><td rowspan="1" colspan="1">N Los Angeles County to Point Conception</td><td rowspan="1" colspan="1">Approx. 104–173 m</td><td rowspan="1" colspan="1">Single branches; also slightly branched (if so, dichotomous)</td><td rowspan="1" colspan="1">Bright red to salmon-pink Polyps white</td><td rowspan="1" colspan="1">Less than 1 mm</td><td rowspan="1" colspan="1">Approx. 1 mm</td><td rowspan="1" colspan="1">Salmon</td><td rowspan="1" colspan="1">Spindles; very few Capstans, Dbl. Spinds. or Rods</td><td rowspan="1" colspan="1">From 0.04 mm to nearly +.16 mm</td></tr><tr><td rowspan="1" colspan="1">
                  <italic><tp:taxon-name>
                      <tp:taxon-name-part taxon-name-part-type="genus" reg="Swiftia">Swiftia</tp:taxon-name-part>
                      <tp:taxon-name-part taxon-name-part-type="species" reg="simplex">simplex</tp:taxon-name-part>
                    </tp:taxon-name></italic>
                </td><td rowspan="1" colspan="1">N Los Angeles County to Alaska</td><td rowspan="1" colspan="1">200–900 m</td><td rowspan="1" colspan="1">Single branches; sometimes slightly branched</td><td rowspan="1" colspan="1">Pinkish-red (Brick-red) Polyps pinkish-red</td><td rowspan="1" colspan="1">No more than 2 mm</td><td rowspan="1" colspan="1">Approx. 1 mm</td><td rowspan="1" colspan="1">Pinkish-red (Brick color) Rods orange</td><td rowspan="1" colspan="1">Spindles, Capstans, Rods and Dbl. Spinds.</td><td rowspan="1" colspan="1">0.1–0.3 mm</td></tr><tr><td rowspan="1" colspan="1">
                  <italic><tp:taxon-name>
                      <tp:taxon-name-part taxon-name-part-type="genus" reg="Chromoplexaura">Chromoplexaura</tp:taxon-name-part>
                      <tp:taxon-name-part taxon-name-part-type="species" reg="marki">marki</tp:taxon-name-part>
                    </tp:taxon-name></italic>
                </td><td rowspan="1" colspan="1">Point Conception to Cape Mendocino, CA (?further north to WA state, on to Alaska)</td><td rowspan="1" colspan="1">20–60 m; possibly deeper (to 600 m)</td><td rowspan="1" colspan="1">Single branches; sometimes slightly to moderately branched</td><td rowspan="1" colspan="1">Bright red, orange, even pinkish Polyps white or colored</td><td rowspan="1" colspan="1">2 mm</td><td rowspan="1" colspan="1">Nearly flush to 2 mm</td><td rowspan="1" colspan="1">Salmon to reddish</td><td rowspan="1" colspan="1">Spindles, Capstans, Ovals and Dbl. Spinds; NO Rods</td><td rowspan="1" colspan="1">0.05 mm to ≅ 0.2 mm</td></tr><tr><td rowspan="1" colspan="1">
                  <italic><tp:taxon-name>
                      <tp:taxon-name-part taxon-name-part-type="genus" reg="Swifita">Swifita</tp:taxon-name-part>
                      <tp:taxon-name-part taxon-name-part-type="species" reg="spauldingi">spauldingi</tp:taxon-name-part>
                    </tp:taxon-name></italic>
                </td><td rowspan="1" colspan="1">Monterey Bay, CA to off Washington coast (?further north to Alaska)</td><td rowspan="1" colspan="1">40 to at least 300 m</td><td rowspan="1" colspan="1">Moderate branch thickness; branched to some degree</td><td rowspan="1" colspan="1">Orange-red Polyps white or very pale pink</td><td rowspan="1" colspan="1">about 1 mm</td><td rowspan="1" colspan="1">Nearly flush to often very conspicuous, rounded</td><td rowspan="1" colspan="1">Salmon to pinkish- orange; some yellow; Rods orange</td><td rowspan="1" colspan="1">Spindles, Capstans, Rods and Dbl. Spinds.</td><td rowspan="1" colspan="1">About 0.1 mm</td></tr></tbody></table><table-wrap-foot><fn><p>Polyp Height: includes both calyx and actual polyp.</p></fn></table-wrap-foot></table-wrap></tp:treatment-sec><ref-list><ref id="B128"><mixed-citation xmlns:xlink="http://www.w3.org/1999/xlink" xlink:type="simple"><person-group><name name-style="western"><surname>Kükenthal</surname><given-names>W</given-names></name></person-group> (<year>1924</year>) <tp:taxon-name><tp:taxon-name-part taxon-name-part-type="suborder">Gorgonaria</tp:taxon-name-part></tp:taxon-name>. Das Tierreich, Vol. 47. Walter de Gruyter &amp; Company, Berlin, 1–28 + 478 pp.</mixed-citation></ref><ref id="B82"><mixed-citation xmlns:xlink="http://www.w3.org/1999/xlink" xlink:type="simple"><person-group><name name-style="western"><surname>Deichmann</surname><given-names>E</given-names></name></person-group> (<year>1936</year>) <source>XLIX. The <tp:taxon-name><tp:taxon-name-part taxon-name-part-type="subclass">Alcyonaria</tp:taxon-name-part></tp:taxon-name> of the western part of the Atlantic Ocean. Memoirs of the Museum of Comparative Zoology at Harvard College, Vol. LIII.</source><publisher-name>Cambridge</publisher-name>, <publisher-loc>Massachusetts</publisher-loc>, <size units="page">317 pp</size>. [+ 37 pls] <ext-link xlink:type="simple" ext-link-type="doi" xlink:href="10.5962/bhl.title.49348">https://doi.org/10.5962/bhl.title.49348</ext-link></mixed-citation></ref><ref id="B4"><mixed-citation xmlns:xlink="http://www.w3.org/1999/xlink" xlink:type="simple"><person-group><name name-style="western"><surname>Bayer</surname><given-names>FM</given-names></name></person-group> (<year>1956</year>) <tp:taxon-name><tp:taxon-name-part taxon-name-part-type="subclass">Octocorallia</tp:taxon-name-part></tp:taxon-name>, Part F. <tp:taxon-name><tp:taxon-name-part taxon-name-part-type="phylum">Coelenterata</tp:taxon-name-part></tp:taxon-name>. In: Moore RC (Ed.) Treatise on Invertebrate Paleontology. Geological Society of America and University of Kansas Press, Lawrence-Kansas, F166–F231.</mixed-citation></ref><ref id="B94"><mixed-citation xmlns:xlink="http://www.w3.org/1999/xlink" xlink:type="simple"><person-group><name name-style="western"><surname>Grasshoff</surname><given-names>M</given-names></name></person-group> (<year>1977</year>) <article-title>Die Gorgonarien des ostlichen Nordatlantik und des Mittelmeeres. III. Die Familie <tp:taxon-name><tp:taxon-name-part taxon-name-part-type="family">Paramuriceidae</tp:taxon-name-part></tp:taxon-name> (<tp:taxon-name><tp:taxon-name-part taxon-name-part-type="phylum">Cnidaria</tp:taxon-name-part></tp:taxon-name>, <tp:taxon-name><tp:taxon-name-part taxon-name-part-type="class">Anthozoa</tp:taxon-name-part></tp:taxon-name>).</article-title><source>‘Meteor’ Forschungs-Ergebnisse D</source><volume>27</volume>: <fpage>5</fpage>–<lpage>76</lpage>. [figs 1–73]</mixed-citation></ref><ref id="B141"><mixed-citation xmlns:xlink="http://www.w3.org/1999/xlink" xlink:type="simple"><person-group><name name-style="western"><surname>Muzik</surname><given-names>KM</given-names></name></person-group> (<year>1979</year>) A systematic revision of the Hawaiian <tp:taxon-name><tp:taxon-name-part taxon-name-part-type="family">Paramuriciidae</tp:taxon-name-part></tp:taxon-name> and <tp:taxon-name><tp:taxon-name-part taxon-name-part-type="family">Plexauridae</tp:taxon-name-part></tp:taxon-name> (<tp:taxon-name><tp:taxon-name-part taxon-name-part-type="phylum">Coelenterata</tp:taxon-name-part></tp:taxon-name>: <tp:taxon-name><tp:taxon-name-part taxon-name-part-type="subclass">Octocorallia</tp:taxon-name-part></tp:taxon-name>). PhD Thesis, Coral Gables, University of Miami, Florida.</mixed-citation></ref><ref id="B8"><mixed-citation xmlns:xlink="http://www.w3.org/1999/xlink" xlink:type="simple"><person-group><name name-style="western"><surname>Bayer</surname><given-names>FM</given-names></name></person-group> (<year>1981</year>) <article-title>Key to the genera of <tp:taxon-name><tp:taxon-name-part taxon-name-part-type="subclass">Octocorallia</tp:taxon-name-part></tp:taxon-name> exclusive of <tp:taxon-name><tp:taxon-name-part taxon-name-part-type="order">Pennatulacea</tp:taxon-name-part></tp:taxon-name> (<tp:taxon-name><tp:taxon-name-part taxon-name-part-type="phylum">Coelenterata</tp:taxon-name-part></tp:taxon-name>: <tp:taxon-name><tp:taxon-name-part taxon-name-part-type="class">Anthozoa</tp:taxon-name-part></tp:taxon-name>) with diagnoses of new taxa.</article-title><source>Proceedings of the Biological Society of Washington</source><volume>94</volume>(<issue>3</issue>): <fpage>902</fpage>–<lpage>947</lpage>. <ext-link xlink:type="simple" ext-link-type="uri" xlink:href="https://repository.si.edu/handle/10088/978">https://repository.si.edu/handle/10088/978</ext-link></mixed-citation></ref><ref id="B26"><mixed-citation xmlns:xlink="http://www.w3.org/1999/xlink" xlink:type="simple"><person-group><name name-style="western"><surname>Breedy</surname><given-names>O</given-names></name><name name-style="western"><surname>Cairns</surname><given-names>SD</given-names></name><name name-style="western"><surname>Häussermann</surname><given-names>V</given-names></name></person-group> (<year>2015</year>) <article-title>A new alcyonacean octocoral (<tp:taxon-name><tp:taxon-name-part taxon-name-part-type="phylum">Cnidaria</tp:taxon-name-part></tp:taxon-name>, <tp:taxon-name><tp:taxon-name-part taxon-name-part-type="class">Anthozoa</tp:taxon-name-part></tp:taxon-name>, <tp:taxon-name><tp:taxon-name-part taxon-name-part-type="subclass">Octocorallia</tp:taxon-name-part></tp:taxon-name>) from Chilean fjords.</article-title><source>Zootaxa</source><volume>3919</volume>(<issue>2</issue>): <fpage>327</fpage>–<lpage>334</lpage>. <ext-link xlink:type="simple" ext-link-type="doi" xlink:href="10.11646/zootaxa.3919.2.5">https://doi.org/10.11646/zootaxa.3919.2.5</ext-link></mixed-citation></ref><ref id="B101"><mixed-citation xmlns:xlink="http://www.w3.org/1999/xlink" xlink:type="simple"><person-group><name name-style="western"><surname>Grieg</surname><given-names>JA</given-names></name></person-group> (<year>1887</year>) <article-title>Bidrag til de norske Alcyonarier.</article-title><source>Bergens Museum Aarsberetning for</source><volume>1886</volume>: <fpage>1</fpage>–<lpage>26</lpage>. [9 pls]</mixed-citation></ref><ref id="B161"><mixed-citation xmlns:xlink="http://www.w3.org/1999/xlink" xlink:type="simple"><person-group><name name-style="western"><surname>Studer</surname><given-names>T</given-names></name></person-group> (<year>1901</year>) <article-title>Alcyonaires provenant des campagnes de l’Hirondelle (1886–1888).</article-title><source>Résultats des Campagnes Scientifiques, Monaco</source><volume>20</volume>: <fpage>1</fpage>–<lpage>64</lpage>. [1–11 pls] <ext-link xlink:type="simple" ext-link-type="doi" xlink:href="10.5962/bhl.title.58246">https://doi.org/10.5962/bhl.title.58246</ext-link></mixed-citation></ref><ref id="B144"><mixed-citation xmlns:xlink="http://www.w3.org/1999/xlink" xlink:type="simple"><person-group><name name-style="western"><surname>Nutting</surname><given-names>CC</given-names></name></person-group> (<year>1909</year>) <article-title><tp:taxon-name><tp:taxon-name-part taxon-name-part-type="subclass">Alcyonaria</tp:taxon-name-part></tp:taxon-name> of the California coast.</article-title><source>Proceedings of the United States National Museum</source><volume>35</volume>: <fpage>681</fpage>–<lpage>727</lpage>. <ext-link xlink:type="simple" ext-link-type="doi" xlink:href="10.5479/si.00963801.35-1658.681">https://doi.org/10.5479/si.00963801.35-1658.681</ext-link></mixed-citation></ref><ref id="B147"><mixed-citation xmlns:xlink="http://www.w3.org/1999/xlink" xlink:type="simple"><person-group><name name-style="western"><surname>Nutting</surname><given-names>C.C</given-names></name></person-group> (<year>1910c</year>) The <tp:taxon-name><tp:taxon-name-part taxon-name-part-type="order">Gorgonacea</tp:taxon-name-part></tp:taxon-name> of the Siboga Expedition. VII. The <tp:taxon-name><tp:taxon-name-part taxon-name-part-type="family">Gorgoniidae</tp:taxon-name-part></tp:taxon-name>. Siboga Expedition Monograph 13b4: 1–10. [1–3 pls] <ext-link xlink:type="simple" ext-link-type="doi" xlink:href="10.5962/bhl.title.11324">https://doi.org/10.5962/bhl.title.11324</ext-link></mixed-citation></ref><ref id="B115"><mixed-citation xmlns:xlink="http://www.w3.org/1999/xlink" xlink:type="simple"><person-group><name name-style="western"><surname>Jungersen</surname><given-names>HFE</given-names></name></person-group> (<year>1917</year>) The <tp:taxon-name><tp:taxon-name-part taxon-name-part-type="subclass">Alcyonaria</tp:taxon-name-part></tp:taxon-name> of East Greenland. Meddelelser om Gronland, udgivne af Commissionen for Ledelsen af de geologiske og geographiske undersogelser i Gronland, Kjobenhavn 23: 1186.</mixed-citation></ref><ref id="B22"><mixed-citation xmlns:xlink="http://www.w3.org/1999/xlink" xlink:type="simple"><person-group><name name-style="western"><surname>Bielschowsky</surname><given-names>E</given-names></name></person-group> (<year>1918</year>) Eine Revision der Familie <tp:taxon-name><tp:taxon-name-part taxon-name-part-type="family">Gorgoniidae</tp:taxon-name-part></tp:taxon-name>. Inaugural-Dissertation zur Erlangung der Doktorwürde der Hohen Philisophischen Facultät der Schlesischen Friedrich-Wilhelms-Universität zu Breslau, Buchdruckerei H Fleischmann, Breslau.</mixed-citation></ref><ref id="B148"><mixed-citation xmlns:xlink="http://www.w3.org/1999/xlink" xlink:type="simple"><person-group><name name-style="western"><surname>Nutting</surname><given-names>CC</given-names></name></person-group> (<year>1912</year>) <article-title>Descriptions of the <tp:taxon-name><tp:taxon-name-part taxon-name-part-type="subclass">Alcyonaria</tp:taxon-name-part></tp:taxon-name> collected by the US Fisheries Steamer ‘Albatross’ primarily in Japanese waters during 1906.</article-title><source>Proceedings of the United States National Museum</source><volume>43</volume>(<issue>1923</issue>): <fpage>1</fpage>–<lpage>104</lpage>. [21 pls] <ext-link xlink:type="simple" ext-link-type="doi" xlink:href="10.5479/si.00963801.43-1923.1">https://doi.org/10.5479/si.00963801.43-1923.1</ext-link></mixed-citation></ref><ref id="B17"><mixed-citation xmlns:xlink="http://www.w3.org/1999/xlink" xlink:type="simple"><person-group><name name-style="western"><surname>Bayer</surname><given-names>FM</given-names></name><name name-style="western"><surname>Grasshoff</surname><given-names>M</given-names></name><name name-style="western"><surname>Verseveldt</surname><given-names>J</given-names></name></person-group> (<role>Eds</role>) (<year>1983</year>) <source>Illustrated Trilingual Glossary of Morphological and Anatomical Terms Applied to <tp:taxon-name><tp:taxon-name-part taxon-name-part-type="subclass">Octocorallia</tp:taxon-name-part></tp:taxon-name>.</source><publisher-name>EJ Brill/Dr W Backhuys</publisher-name>, <publisher-loc>Leiden, the Netherlands</publisher-loc>, <size units="page">75 pp</size>. <ext-link xlink:type="simple" ext-link-type="uri" xlink:href="https://repository.si.edu/handle/10088/6237">https://repository.si.edu/handle/10088/6237</ext-link></mixed-citation></ref><ref id="B136"><mixed-citation xmlns:xlink="http://www.w3.org/1999/xlink" xlink:type="simple"><person-group><name name-style="western"><surname>Madsen</surname><given-names>FJ</given-names></name></person-group> (<year>1970</year>) <article-title>Remarks on <italic><tp:taxon-name><tp:taxon-name-part taxon-name-part-type="genus">Swiftia</tp:taxon-name-part><tp:taxon-name-part taxon-name-part-type="species">rosea</tp:taxon-name-part></tp:taxon-name></italic> (Grieg) and related species.</article-title><source>Steenstrupia</source><volume>1</volume>(<issue>1</issue>): <fpage>1</fpage>–<lpage>10</lpage>.</mixed-citation></ref></ref-list></tp:taxon-treatment>
