# Supplementary material for: A review of gorgonian coral species (Cnidaria, Octocorallia, Alcyonacea) held in the Santa Barbara Museum of Natural History research collection: focus on species from Scleraxonia, Holaxonia, Calcaxonia – Part III: Suborder Holaxonia continued, and suborder Calcaxonia
Source: Zookeys. 2019 Jul 4;860:183–306. doi: 10.3897/zookeys.860.34317 (PMC6690523; doi:10.3897/zookeys.860.34317)
Supplement: XML Treatment for Swiftia pacifica [file zookeys.860.34317-treatment3.xml]

<!DOCTYPE tp:taxon-treatment
  PUBLIC "-//TaxonX//DTD Taxonomic Treatment Publishing DTD v0 20100105//EN" "tax-treatment-NSO.dtd">
<tp:taxon-treatment xmlns:tp="http://www.plazi.org/taxpub"><tp:treatment-meta><kwd-group><label>Taxon classification</label><kwd><named-content xmlns:xlink="http://www.w3.org/1999/xlink" content-type="kingdom">Animalia</named-content></kwd><kwd><named-content xmlns:xlink="http://www.w3.org/1999/xlink" content-type="order">Alcyonacea</named-content></kwd><kwd><named-content xmlns:xlink="http://www.w3.org/1999/xlink" content-type="family">Primnoidae</named-content></kwd></kwd-group><mixed-citation publication-type="journal"><person-group><name><surname>Horvath</surname><given-names>Elizabeth Anne</given-names></name></person-group><article-title>A review of gorgonian coral species (<tp:taxon-name><tp:taxon-name-part taxon-name-part-type="phylum">Cnidaria</tp:taxon-name-part></tp:taxon-name>, <tp:taxon-name><tp:taxon-name-part taxon-name-part-type="subclass">Octocorallia</tp:taxon-name-part></tp:taxon-name>, <tp:taxon-name><tp:taxon-name-part taxon-name-part-type="order">Alcyonacea</tp:taxon-name-part></tp:taxon-name>) held in the Santa Barbara Museum of Natural History research collection: focus on species from <tp:taxon-name><tp:taxon-name-part taxon-name-part-type="suborder">Scleraxonia</tp:taxon-name-part></tp:taxon-name>, <tp:taxon-name><tp:taxon-name-part taxon-name-part-type="suborder">Holaxonia</tp:taxon-name-part></tp:taxon-name>, <tp:taxon-name><tp:taxon-name-part taxon-name-part-type="suborder">Calcaxonia</tp:taxon-name-part></tp:taxon-name> – Part III: Suborder <tp:taxon-name><tp:taxon-name-part taxon-name-part-type="suborder">Holaxonia</tp:taxon-name-part></tp:taxon-name> continued, and suborder <tp:taxon-name><tp:taxon-name-part taxon-name-part-type="suborder">Calcaxonia</tp:taxon-name-part></tp:taxon-name></article-title><source>Zookeys</source><day>04</day><month>7</month><year>2019</year><volume>860</volume><fpage>183</fpage><lpage>306</lpage><pub-id pub-id-type="doi">10.3897/zookeys.860.34317</pub-id></mixed-citation></tp:treatment-meta><tp:nomenclature><tp:taxon-name>
                <tp:taxon-name-part taxon-name-part-type="genus" reg="Swiftia">Swiftia</tp:taxon-name-part>
                <tp:taxon-name-part taxon-name-part-type="species" reg="pacifica">pacifica</tp:taxon-name-part>
              </tp:taxon-name><tp:taxon-authority>(Nutting, 1912)</tp:taxon-authority><xref ref-type="fig" rid="F3">Figures 3A, B</xref><xref ref-type="fig" rid="F4">, 4A–D</xref><xref ref-type="fig" rid="F5">, 5A, B</xref><xref ref-type="fig" rid="F6">, 6A–F</xref><xref ref-type="fig" rid="F21">, 21A, B</xref><xref ref-type="fig" rid="F22">, 22A–D</xref><xref ref-type="fig" rid="F23">, 23A, B</xref><!--PageBreak --><tp:nomenclature-citation-list><tp:nomenclature-citation><tp:taxon-name>
                    <tp:taxon-name-part taxon-name-part-type="genus" reg="Swiftia">Swiftia</tp:taxon-name-part>
                    <tp:taxon-name-part taxon-name-part-type="species" reg="pacifica">pacifica</tp:taxon-name-part>
                  </tp:taxon-name><comment>(Nutting, 1912): 96, 97, pl 14 (figs 2, 2a) and pl 21 (fig. 6) [= <tp:taxon-name><tp:taxon-name-part taxon-name-part-type="genus" reg="Stenogorgia">Stenogorgia</tp:taxon-name-part><tp:taxon-name-part taxon-name-part-type="species" reg="pacificus">pacificus</tp:taxon-name-part></tp:taxon-name> Nutting, 1912]: <xref ref-type="bibr" rid="B141">Muzik 1979</xref>: 168–173, fig. 26, pl XXVI.</comment></tp:nomenclature-citation><tp:nomenclature-citation><tp:taxon-name>
                    <tp:taxon-name-part taxon-name-part-type="genus" reg="Callistephanus">Callistephanus</tp:taxon-name-part>
                    <tp:taxon-name-part taxon-name-part-type="species" reg="pacificus">pacificus</tp:taxon-name-part>
                  </tp:taxon-name><comment>Nutting, 1912: 96, 97.</comment></tp:nomenclature-citation><tp:nomenclature-citation><tp:taxon-name>
                    <tp:taxon-name-part taxon-name-part-type="genus" reg="Allogorgia">Allogorgia</tp:taxon-name-part>
                    <tp:taxon-name-part taxon-name-part-type="species" reg="exserta">exserta</tp:taxon-name-part>
                  </tp:taxon-name><comment>Verrill, 1928: 8.</comment></tp:nomenclature-citation><tp:nomenclature-citation><tp:taxon-name>
                    <tp:taxon-name-part taxon-name-part-type="genus" reg="Swiftia">Swiftia</tp:taxon-name-part>
                    <tp:taxon-name-part taxon-name-part-type="species" reg="rosea">rosea</tp:taxon-name-part>
                    <tp:taxon-name-part taxon-name-part-type="subspecies" reg="pacificus">pacificus</tp:taxon-name-part>
                  </tp:taxon-name><comment>(Nutting, 1912): stat. nov. <xref ref-type="bibr" rid="B136">Madsen 1970</xref>: 8.</comment></tp:nomenclature-citation></tp:nomenclature-citation-list></tp:nomenclature><tp:treatment-sec sec-type="type locality" id="SECID0E3ABG"><title>Type locality.</title><p>For holotype, unknown (erroneously labeled); for type, ‘Albatross’ Station 4781, <named-content xmlns:xlink="http://www.w3.org/1999/xlink" content-type="dwc:verbatimCoordinates" xlink:type="simple"><named-content content-type="geo-json" specific-use="{&#34;type&#34;:&#34;Point&#34;,&#34;coordinates&#34;:[-174.216667,52.241667]}" id="NCID0EFBBG" xlink:type="simple">52°14'30"N, 174°13'00”W</named-content></named-content>, south and east of the Bering Sea. (See Remarks below.)</p></tp:treatment-sec><tp:treatment-sec sec-type="Type specimens" id="SECID0EJBBG"><title>Type specimens.</title><p><bold>Holotype</bold><named-content xmlns:xlink="http://www.w3.org/1999/xlink" content-type="dwc:institutional_code" xlink:type="simple">USNM</named-content> 49513 (colony portion only); <bold>Type</bold><named-content xmlns:xlink="http://www.w3.org/1999/xlink" content-type="dwc:institutional_code" xlink:type="simple">USNM</named-content> 30024; both specimens were examined.</p></tp:treatment-sec><tp:treatment-sec sec-type="material" id="SECID0EDCBG"><title>Material examined.</title><p>~23 lots (see Appendix <xref ref-type="app" rid="app3">3</xref>: List of material examined).</p></tp:treatment-sec><tp:treatment-sec sec-type="description" id="SECID0ENCBG"><title>Description.</title><p><italic>Colony</italic> moderately sized (up to 18–19 cm tall), planar, flabellate, flexible, rubbery in appearance (Figure <xref ref-type="fig" rid="F3">3A</xref>); branches nearly forming net-like reticulations, but usually not anastomosing; generally, moderate open appearance to branches. Main stem extends upwards some few cm (above base), 1.0–2.0 mm wide; branches from main stem opposite or alternate, coming off at 45° to 90° angles, then tending upwards; distance between branches 0.5–2.0 cm; terminal branches to 2.0 cm long, l.0 mm in diameter. Polyps lateral (mostly alternate, sometimes opposite), very few on front, with back generally free of polyps, thus flat; polyps conical (sometimes tubular), three, four or five per cm, arising from small mounds (Figure <xref ref-type="fig" rid="F3">3B</xref>); anthostele 0.5–2.0 mm H, 1.0–2.0 mm W (seeming rather broad and boxy), anthocodiae preserved exert up to 2.0 mm long, but often appearing as dense tuft with 1.0 mm or less <!--PageBreak -->showing above polyp mound. At distal end of terminal branches, two (or two pair) oppositely disposed polyps. Color of colony bright to deep crimson or muddy red (brick-red) in life, but both darker and lighter red (dull pink) colonies occur; polyps sometimes dark greenish-grey; sclerites bright red or orange (rods) to pale pinkish-red (most common color, usually true of spindles and capstans). Sclerites (Figures <xref ref-type="fig" rid="F4">4A–D</xref>, <!--PageBreak -->5A, B, 6A–F) symmetrical; unilaterally developed superficial capstans and spindles, 0.08 to 0.17 mm long in coenenchyme; flatter warty spindles to 0.35 mm in layer below; also eight radiates. Axial sheath sclerites short (to 0.12 mm), narrow-waisted, blunt-ended. Anthocodial bases can have numerous prominent blunt bars (fingerbiscuit rods, in shape comparable to a bacterial rod), curved or straight (Figures <xref ref-type="fig" rid="F5">5B</xref>, <xref ref-type="fig" rid="F6">6D</xref>); <!--PageBreak -->arranged transversely at bases, more longitudinal at distal end. Examination of multiple specimens did not always reveal presence of rods, but when present, very obvious. Pinnular scales 0.06–0.1 mm long.</p><fig id="F3" position="float" orientation="portrait"><label>Figure 3.</label><caption><p><italic><tp:taxon-name><tp:taxon-name-part taxon-name-part-type="genus" reg="Swiftia">Swiftia</tp:taxon-name-part><tp:taxon-name-part taxon-name-part-type="species" reg="kofoidi">kofoidi</tp:taxon-name-part></tp:taxon-name></italic> [? <italic><tp:taxon-name><tp:taxon-name-part taxon-name-part-type="genus" reg="Swiftia">Swiftia</tp:taxon-name-part><tp:taxon-name-part taxon-name-part-type="species" reg="pacifica">pacifica</tp:taxon-name-part></tp:taxon-name></italic>] (thicker dark red “morph”), <abbrev xmlns:xlink="http://www.w3.org/1999/xlink" content-type="institution" xlink:title="Santa Barbara Museum of Natural History" id="ABBRID0ENEBG" xlink:type="simple">SBMNH</abbrev> 232036. <bold>A</bold> Colony measures 6.0 cm tall, 5.5 cm broad at widest point, demonstrating zig-zag appearance of branches due to calycular placement <bold>B</bold> Branch close-up, showing placement of prominent conical calyces on branches; calyces measure ~1.0 mm tall.</p></caption><graphic xmlns:xlink="http://www.w3.org/1999/xlink" xlink:href="zookeys-860-183-g003.jpg" position="float" orientation="portrait" xlink:type="simple" id="oo_314850.jpg"/></fig><fig id="F4" position="float" orientation="portrait"><label>Figure 4.</label><caption><p><italic><tp:taxon-name><tp:taxon-name-part taxon-name-part-type="genus" reg="Swiftia">Swiftia</tp:taxon-name-part><tp:taxon-name-part taxon-name-part-type="species" reg="kofoidi">kofoidi</tp:taxon-name-part></tp:taxon-name></italic> [? <italic><tp:taxon-name><tp:taxon-name-part taxon-name-part-type="genus" reg="Swiftia">Swiftia</tp:taxon-name-part><tp:taxon-name-part taxon-name-part-type="species" reg="pacifica">pacifica</tp:taxon-name-part></tp:taxon-name></italic>], <abbrev xmlns:xlink="http://www.w3.org/1999/xlink" content-type="institution" xlink:title="Santa Barbara Museum of Natural History" id="ABBRID0EZFBG" xlink:type="simple">SBMNH</abbrev> 232036, <abbrev xmlns:xlink="http://www.w3.org/1999/xlink" xlink:title="Scanning Electron Microscopy" id="ABBRID0E5FBG" xlink:type="simple">SEM</abbrev> image. <bold>A</bold> Truncated, jagged disk-spindle/capstan-like forms <bold>B</bold> Elongated spindles <bold>C</bold> Might be a typical “fingerbiscuit-rod” form typical of the genus; seen very rarely, if at all in this species <bold>D</bold> An irregular spindle.</p></caption><graphic xmlns:xlink="http://www.w3.org/1999/xlink" xlink:href="zookeys-860-183-g004.jpg" position="float" orientation="portrait" xlink:type="simple" id="oo_314851.jpg"/></fig><fig id="F5" position="float" orientation="portrait"><label>Figure 5.</label><caption><p><italic><tp:taxon-name><tp:taxon-name-part taxon-name-part-type="genus" reg="Swiftia">Swiftia</tp:taxon-name-part><tp:taxon-name-part taxon-name-part-type="species" reg="pacifica">pacifica</tp:taxon-name-part></tp:taxon-name></italic>, specimen 41-39-1 (Alaska Fisheries Service, Gulf of Alaska); looking in same form of that seen in Figure <xref ref-type="fig" rid="F3">3</xref>, light microscopy arrays. <bold>A</bold> (4×) showing variety of sclerites, particularly the characteristic “fingerbiscuit-rod” seen in the genus <italic><tp:taxon-name><tp:taxon-name-part taxon-name-part-type="genus" reg="Swiftia">Swiftia</tp:taxon-name-part></tp:taxon-name></italic>. Sclerites from specimen examined for Bob Stone, Alaska Fisheries Service <bold>B</bold> Higher magnification, 10×, showing all sclerite forms, including obvious anthocodial fingerbiscuit-rods. The larger spindles measure ~300 µm long, smaller spindles of ~200 µm, and the rods range from 308–370 µm in length.</p></caption><graphic xmlns:xlink="http://www.w3.org/1999/xlink" xlink:href="zookeys-860-183-g005.jpg" position="float" orientation="portrait" xlink:type="simple" id="oo_314852.jpg"/></fig><fig id="F6" position="float" orientation="portrait"><label>Figure 6.</label><caption><p><italic><tp:taxon-name><tp:taxon-name-part taxon-name-part-type="genus" reg="Swiftia">Swiftia</tp:taxon-name-part><tp:taxon-name-part taxon-name-part-type="species" reg="pacifica">pacifica</tp:taxon-name-part></tp:taxon-name></italic>, specimen 41-100A-2 (Alaska Fisheries Service, Gulf of Alaska, via Bob Stone), <abbrev xmlns:xlink="http://www.w3.org/1999/xlink" xlink:title="Scanning Electron Microscopy" id="ABBRID0EJIBG" xlink:type="simple">SEM</abbrev> image. <bold>A</bold> Long spindles <bold>B</bold> Jagged disk-spindle/capstan-like sclerites <bold>C</bold> Thick, elongated rod-like spindles <bold>D</bold> Anthocodial “fingerbiscuit-rod” forms characteristic of the genus <bold>E</bold> Irregular spindles <bold>F</bold> Odd irregular spindles.</p></caption><graphic xmlns:xlink="http://www.w3.org/1999/xlink" xlink:href="zookeys-860-183-g006.jpg" position="float" orientation="portrait" xlink:type="simple" id="oo_314853.jpg"/></fig></tp:treatment-sec><tp:treatment-sec sec-type="etymology" id="SECID0E5IBG"><title>Etymology.</title><p>Species name likely refers to locality where type specimen was collected, outer Aleutian Islands, Alaska in the North Pacific.</p></tp:treatment-sec><tp:treatment-sec sec-type="distribution" id="SECID0EDJBG"><title>Distribution.</title><p>North Pacific Ocean, Aleutian Islands, Alaska down to California (not a common occurrence), and from Alaska down through western Pacific to Hawaii. Range determined from collection location information provided with specimens examined (see Appendix <xref ref-type="app" rid="app3">3</xref>: List of material examined).</p></tp:treatment-sec><tp:treatment-sec sec-type="biology" id="SECID0ENJBG"><title>Biology.</title><p>Usually bathyal, but depth range extends from ~18 to ≥ 2,000 m, based on depth information provided with specimens examined.</p></tp:treatment-sec><tp:treatment-sec sec-type="remarks" id="SECID0ESJBG"><title>Remarks.</title><p>Bayer made personal notations in his copy of <xref ref-type="bibr" rid="B144">Nutting (1909)</xref>; species is quite similar to <italic><tp:taxon-name><tp:taxon-name-part taxon-name-part-type="genus" reg="Swiftia">Swiftia</tp:taxon-name-part><tp:taxon-name-part taxon-name-part-type="species" reg="kofoidi">kofoidi</tp:taxon-name-part></tp:taxon-name></italic>. In overall shape, this species ranges from a rather open-spaced and delicately appearing colony (rarely) to one that seems bulkier. The zig-zag profile is evident but is much more rounded (less jagged-looking) than that of <italic><tp:taxon-name><tp:taxon-name-part taxon-name-part-type="genus" reg="Swiftia">S.</tp:taxon-name-part><tp:taxon-name-part taxon-name-part-type="species" reg="kofoidi">kofoidi</tp:taxon-name-part></tp:taxon-name></italic>. Polyp mounds in <italic><tp:taxon-name><tp:taxon-name-part taxon-name-part-type="genus" reg="Swiftia">S.</tp:taxon-name-part><tp:taxon-name-part taxon-name-part-type="species" reg="pacifica">pacifica</tp:taxon-name-part></tp:taxon-name></italic> are somewhat lower, more rounded than those seen in <italic><tp:taxon-name><tp:taxon-name-part taxon-name-part-type="genus" reg="Swiftia">S.</tp:taxon-name-part><tp:taxon-name-part taxon-name-part-type="species" reg="kofoidi">kofoidi</tp:taxon-name-part></tp:taxon-name></italic>. In <xref ref-type="bibr" rid="B148">Nutting’s 1912</xref> description, he noted this species’ “very close resemblance to <italic><tp:taxon-name><tp:taxon-name-part taxon-name-part-type="genus" reg="Calllistephanus">Calllistephanus</tp:taxon-name-part><tp:taxon-name-part taxon-name-part-type="species" reg="koreni">koreni</tp:taxon-name-part></tp:taxon-name></italic> Wright and Studer” but also added that “(g)eographical considerations render it unlikely that the two are identical.” <xref ref-type="bibr" rid="B136">Madsen (1970)</xref> noted that the species described here so closely agreed “with the Scandinavian <italic><tp:taxon-name><tp:taxon-name-part taxon-name-part-type="genus" reg="Swiftia"/><tp:taxon-name-part taxon-name-part-type="species" reg="rosea">rosea</tp:taxon-name-part></tp:taxon-name></italic> (it too, has radiate capstans among the spicules) that it is reasonable to consider it its amphiboreal representative, and to regard it as a subspecies of <italic><tp:taxon-name><tp:taxon-name-part taxon-name-part-type="genus" reg="Swiftia"/><tp:taxon-name-part taxon-name-part-type="species" reg="rosea">rosea</tp:taxon-name-part></tp:taxon-name></italic>, stat. nov. [<italic><tp:taxon-name><tp:taxon-name-part taxon-name-part-type="genus" reg="Swiftia">Swiftia</tp:taxon-name-part><tp:taxon-name-part taxon-name-part-type="species" reg="rosea">rosea</tp:taxon-name-part></tp:taxon-name></italic> (<xref ref-type="bibr" rid="B101">Grieg 1887</xref>)];” an example of a discontinuous circumboreal octocoral.</p><p>Examination of specimens collected in the Gulf of Mexico, 2009 (provided by P Etnoyer, <abbrev xmlns:xlink="http://www.w3.org/1999/xlink" content-type="institution" xlink:title="National Oceanographic and Atmospheric Administration" id="ABBRID0EANBG" xlink:type="simple">NOAA</abbrev>’s National Ocean Service Office, South Carolina), indicated Madsen may have been correct. Three specimens were sent (without collection data). Sclerite preparations were performed, and specimens were tentatively identified as <italic><tp:taxon-name><tp:taxon-name-part taxon-name-part-type="genus" reg="Swiftia">S.</tp:taxon-name-part><tp:taxon-name-part taxon-name-part-type="species" reg="pacifica">pacifica</tp:taxon-name-part></tp:taxon-name></italic>; when informed (pers. comm. from A Quattrini, then a doctoral candidate, Temple University) that these three were actually collected from the Gulf of Mexico, further investigation was warranted. Specimens of <italic><tp:taxon-name><tp:taxon-name-part taxon-name-part-type="genus" reg="Swiftia">S.</tp:taxon-name-part><tp:taxon-name-part taxon-name-part-type="species" reg="pallida">pallida</tp:taxon-name-part></tp:taxon-name></italic> Madsen, 1970 had been examined and sequenced (via barcoding of those specimens), and a close match was found between <italic><tp:taxon-name><tp:taxon-name-part taxon-name-part-type="genus" reg="Swiftia">S.</tp:taxon-name-part><tp:taxon-name-part taxon-name-part-type="species" reg="pallida">pallida</tp:taxon-name-part></tp:taxon-name></italic> specimens and other lots of the same specimens examined. Referring back to <xref ref-type="bibr" rid="B136">Madsen’s (1970)</xref> discussion, <italic><tp:taxon-name><tp:taxon-name-part taxon-name-part-type="genus" reg="Swiftia">S.</tp:taxon-name-part><tp:taxon-name-part taxon-name-part-type="species" reg="pallida">pallida</tp:taxon-name-part></tp:taxon-name></italic> was considered by Madsen to be, at most, a subspecies of <italic><tp:taxon-name><tp:taxon-name-part taxon-name-part-type="genus" reg="Swiftia">Swiftia</tp:taxon-name-part><tp:taxon-name-part taxon-name-part-type="species" reg="rosea">rosea</tp:taxon-name-part></tp:taxon-name></italic> (<italic><tp:taxon-name><tp:taxon-name-part taxon-name-part-type="genus" reg="Swiftia">Swiftia</tp:taxon-name-part><tp:taxon-name-part taxon-name-part-type="species" reg="rosea">rosea</tp:taxon-name-part><tp:taxon-name-part taxon-name-part-type="subspecies" reg="pallida">pallida</tp:taxon-name-part></tp:taxon-name></italic> Madsen, 1970), of the north Atlantic, based on the color of its colony form (pale gray) and sclerites (colorless). <italic><tp:taxon-name><tp:taxon-name-part taxon-name-part-type="genus" reg="Swiftia">S.</tp:taxon-name-part><tp:taxon-name-part taxon-name-part-type="species" reg="pacifica">pacifica</tp:taxon-name-part></tp:taxon-name></italic> from the Pacific Ocean, examined here (considering Madsen) looked very similar to the species <italic><tp:taxon-name><tp:taxon-name-part taxon-name-part-type="genus" reg="Swiftia">S.</tp:taxon-name-part><tp:taxon-name-part taxon-name-part-type="species" reg="rosea">rosea</tp:taxon-name-part></tp:taxon-name></italic> (which could certainly be the correct species identification for the three specimens from the Gulf of Mexico sent by Etnoyer) in its colony color, branch detail, arrangement of polyps and shape of its sclerites. It appeared that <italic><tp:taxon-name><tp:taxon-name-part taxon-name-part-type="genus" reg="Swiftia">S.</tp:taxon-name-part><tp:taxon-name-part taxon-name-part-type="species" reg="pacifica">pacifica</tp:taxon-name-part></tp:taxon-name></italic> (eastern North Pacific), <italic><tp:taxon-name><tp:taxon-name-part taxon-name-part-type="genus" reg="Swiftia">S.</tp:taxon-name-part><tp:taxon-name-part taxon-name-part-type="species" reg="rosea">rosea</tp:taxon-name-part></tp:taxon-name></italic> of the Atlantic and its subspecies, <italic><tp:taxon-name><tp:taxon-name-part taxon-name-part-type="genus" reg="Swiftia">S.</tp:taxon-name-part><tp:taxon-name-part taxon-name-part-type="species" reg="pallida">pallida</tp:taxon-name-part></tp:taxon-name></italic> (a northern Atlantic bathyal form) were strongly related. <italic><tp:taxon-name><tp:taxon-name-part taxon-name-part-type="genus" reg="Swiftia">S.</tp:taxon-name-part><tp:taxon-name-part taxon-name-part-type="species" reg="rosea">rosea</tp:taxon-name-part></tp:taxon-name></italic> is the nominate form, found not only in the bathyal North Atlantic, but also in the Scandinavian sublittoral (<xref ref-type="bibr" rid="B136">Madsen 1970</xref>). It would appear that the species described here could be the Pacific Ocean extension (of <!--PageBreak -->the Atlantic species <italic><tp:taxon-name><tp:taxon-name-part taxon-name-part-type="genus" reg="Swiftia">S.</tp:taxon-name-part><tp:taxon-name-part taxon-name-part-type="species" reg="rosea">rosea</tp:taxon-name-part></tp:taxon-name></italic>) in its distribution, having moved into the Pacific Ocean via waters circumscribing the North Pole. It can be inferred that as <italic><tp:taxon-name><tp:taxon-name-part taxon-name-part-type="genus" reg="Swiftia">S.</tp:taxon-name-part><tp:taxon-name-part taxon-name-part-type="species" reg="pacifica">pacifica</tp:taxon-name-part></tp:taxon-name></italic> appeared in the Pacific, it dispersed down the western coast of the North American continent <!--PageBreak -->(at least as far as, generally, central California), just as <italic><tp:taxon-name><tp:taxon-name-part taxon-name-part-type="genus" reg="Swiftia">S.</tp:taxon-name-part><tp:taxon-name-part taxon-name-part-type="species" reg="rosea">rosea</tp:taxon-name-part></tp:taxon-name></italic> has apparently spread across the north Atlantic and down the eastern side of the North American continent (and presumably, into the Gulf of Mexico, perhaps as a new subspecies). The WoRMS Database (Cordeiro et al. 2019) shows the accepted status of this species.</p><!--PageBreak --><p><xref ref-type="bibr" rid="B141">Muzik (1979)</xref> noted discrepancies regarding locality for the holotype. The specimen is housed in the Bishop Museum, Hawaii (as <italic><tp:taxon-name><tp:taxon-name-part taxon-name-part-type="genus" reg="Allogorgia">Allogorgia</tp:taxon-name-part><tp:taxon-name-part taxon-name-part-type="species" reg="exserta">exserta</tp:taxon-name-part></tp:taxon-name></italic>, #101), with a portion of it housed at NMNH (<named-content xmlns:xlink="http://www.w3.org/1999/xlink" content-type="dwc:institutional_code" xlink:type="simple">USNM</named-content> 49513). This specimen “agrees in details of color, sclerites, and polyp size and shape with the type from Alaska of <underline><tp:taxon-name><tp:taxon-name-part taxon-name-part-type="genus" reg="Swiftia">Swiftia</tp:taxon-name-part><tp:taxon-name-part taxon-name-part-type="species" reg="pacifica">pacifica</tp:taxon-name-part></tp:taxon-name></underline> (<named-content xmlns:xlink="http://www.w3.org/1999/xlink" content-type="dwc:institutional_code" xlink:type="simple">USNM</named-content> 30024) collected from the Aleutians in 1906 and described by Nutting in 1912. One can conclude that there was an error in the locality of the so-called Hawaiian specimen. It is entered in the Bishop Museum catalog as ‘Albatross’ 2742 without locality. Entry 2741 is from Station 3353 off Panama. Prior to that station, the ‘Albatross’ had been collecting in the Pacific Northwest, so it is conceivable that this <underline>S</underline>. <underline>pacifica</underline> was collected there and later confused.” It appeared that normal range for <italic><tp:taxon-name><tp:taxon-name-part taxon-name-part-type="genus" reg="Swiftia">Swiftia</tp:taxon-name-part><tp:taxon-name-part taxon-name-part-type="species" reg="pacifica">pacifica</tp:taxon-name-part></tp:taxon-name></italic> is from central/northern California northward, but occasionally may appear south of that range. <named-content xmlns:xlink="http://www.w3.org/1999/xlink" content-type="dwc:institutional_code" xlink:type="simple">CAS</named-content> has thirty cataloged records from this genus; of these, eleven lots are from Alaska, and are likely <italic><tp:taxon-name><tp:taxon-name-part taxon-name-part-type="genus" reg="Swiftia">Swiftia</tp:taxon-name-part><tp:taxon-name-part taxon-name-part-type="species" reg="pacifica">pacifica</tp:taxon-name-part></tp:taxon-name></italic>.</p><p>There appeared to be a distinct morphological trend, from southern to northern waters, along the California coast up through the coastal areas of Oregon, Washington and Alaska that required discussion; a proposed explanation for the range distribution of this species follows the descriptions of all species (with red color) found in or near the Bight covered in this paper. Briefly, an extensive examination of colonies collected from Baja California to the remote northern aspect of the Bering Sea (see Appendix <xref ref-type="app" rid="app3">3</xref>: List of material examined) revealed a very distinctive trend in the appearance of colonies and sclerites from south to north. The sequential trends seen within the two species, <italic><tp:taxon-name><tp:taxon-name-part taxon-name-part-type="genus" reg="Swiftia">S.</tp:taxon-name-part><tp:taxon-name-part taxon-name-part-type="species" reg="kofoidi">kofoidi</tp:taxon-name-part></tp:taxon-name></italic> and <italic><tp:taxon-name><tp:taxon-name-part taxon-name-part-type="genus" reg="Swiftia">S.</tp:taxon-name-part><tp:taxon-name-part taxon-name-part-type="species" reg="pacifica">pacifica</tp:taxon-name-part></tp:taxon-name></italic> (or morphs of one) are discussed in the Further Remarks section (along with variation in sclerite morphology of other eastern Pacific <italic><tp:taxon-name><tp:taxon-name-part taxon-name-part-type="genus" reg="Swiftia">Swiftia</tp:taxon-name-part></tp:taxon-name></italic> species). The observation of this phenomenon has never been discerned or noted previously.</p></tp:treatment-sec><tp:treatment-sec><!--Section generated to contain objects referenced in tp:taxon-treatment.--><fig id="F21" position="float" orientation="portrait"><label>Figure 21.</label><caption><p>Colonies collected/examined from the northern end of the geographic continuum, confirmed identification as <italic><tp:taxon-name><tp:taxon-name-part taxon-name-part-type="genus" reg="Swiftia">Swiftia</tp:taxon-name-part><tp:taxon-name-part taxon-name-part-type="species" reg="pacifica">pacifica</tp:taxon-name-part></tp:taxon-name></italic>. <bold>A</bold> OCNMS #OC06_0531, EPI 127 <bold>B</bold><abbrev xmlns:xlink="http://www.w3.org/1999/xlink" content-type="institution" xlink:title="National Oceanographic and Atmospheric Administration" id="ABBRID0EJNCI" xlink:type="simple">NOAA</abbrev> 41-39-1 (AB17-0010). Image of specimen shown in A provided by Mary Brancato (OCNMS); specimen shown in B provided by Robert Stone (<abbrev xmlns:xlink="http://www.w3.org/1999/xlink" content-type="institution" xlink:title="National Oceanographic and Atmospheric Administration" id="ABBRID0EONCI" xlink:type="simple">NOAA</abbrev>).</p></caption><graphic xmlns:xlink="http://www.w3.org/1999/xlink" xlink:href="zookeys-860-183-g021.jpg" position="float" orientation="portrait" xlink:type="simple" id="oo_314868.jpg"/></fig><fig id="F22" position="float" orientation="portrait"><label>Figure 22.</label><caption><p>Common sclerite forms seen in colonies of <italic><tp:taxon-name><tp:taxon-name-part taxon-name-part-type="genus" reg="Swiftia">S.</tp:taxon-name-part><tp:taxon-name-part taxon-name-part-type="species" reg="pacifica">pacifica</tp:taxon-name-part></tp:taxon-name></italic> collected from the northern portion of the geographic continuum, using standard light microscopy. <bold>A</bold><abbrev xmlns:xlink="http://www.w3.org/1999/xlink" content-type="institution" xlink:title="National Oceanographic and Atmospheric Administration" id="ABBRID0EZRCI" xlink:type="simple">NOAA</abbrev> #41-39-1 (AB17-0010) <bold>B</bold><abbrev xmlns:xlink="http://www.w3.org/1999/xlink" content-type="institution" xlink:title="National Oceanographic and Atmospheric Administration" id="ABBRID0EASCI" xlink:type="simple">NOAA</abbrev> #CB 50003-021 <bold>C, D</bold><abbrev xmlns:xlink="http://www.w3.org/1999/xlink" content-type="institution" xlink:title="National Oceanographic and Atmospheric Administration" id="ABBRID0EHSCI" xlink:type="simple">NOAA</abbrev> #CB 50003-032.</p></caption><graphic xmlns:xlink="http://www.w3.org/1999/xlink" xlink:href="zookeys-860-183-g022.jpg" position="float" orientation="portrait" xlink:type="simple" id="oo_314869.jpg"/></fig><fig id="F23" position="float" orientation="portrait"><label>Figure 23.</label><caption><p>Sclerites from a specimen collected in the northern portion of the geographic continuum, in <abbrev xmlns:xlink="http://www.w3.org/1999/xlink" xlink:title="Scanning Electron Microscopy" id="ABBRID0EZSCI" xlink:type="simple">SEM</abbrev>. <bold>A, B</bold> From <abbrev xmlns:xlink="http://www.w3.org/1999/xlink" content-type="institution" xlink:title="National Oceanographic and Atmospheric Administration" id="ABBRID0E6SCI" xlink:type="simple">NOAA</abbrev> #41-100A-2 (AB17-0009).</p></caption><graphic xmlns:xlink="http://www.w3.org/1999/xlink" xlink:href="zookeys-860-183-g023.jpg" position="float" orientation="portrait" xlink:type="simple" id="oo_314870.jpg"/></fig><app id="app3"><title>Appendix 3</title><p>
          <bold>List of material examined – Part III</bold>
        </p><p>(Material examined = Whole colony study plus multiple sclerite preparations; all with light microscopy, plus selected colonies under <abbrev xmlns:xlink="http://www.w3.org/1999/xlink" xlink:title="Scanning Electron Microscopy" id="ABBRID0E5GFM" xlink:type="simple">SEM</abbrev>, shown in figures associated with text)</p><p>
          <bold><tp:taxon-name><tp:taxon-name-part taxon-name-part-type="genus" reg="Swiftia">Swiftia</tp:taxon-name-part><tp:taxon-name-part taxon-name-part-type="uncertainty-rank">cf.</tp:taxon-name-part><tp:taxon-name-part taxon-name-part-type="species" reg="kofoidi">kofoidi</tp:taxon-name-part></tp:taxon-name> (Nutting, 1909)</bold>
        </p><p><bold>Material examined.</bold> ~20–25 lots. <bold>USA, California</bold> – 2 colonies; Los Angeles County, 5.5 or 6 miles off SE end, or SE of, Santa Catalina Island, <named-content xmlns:xlink="http://www.w3.org/1999/xlink" content-type="dwc:verbatimCoordinates" xlink:type="simple"><named-content content-type="geo-json" specific-use="{&#34;type&#34;:&#34;Point&#34;,&#34;coordinates&#34;:[-118.193056,33.250000]}" id="NCID0E4HFM" xlink:type="simple">33°15'00"N, 118°11'35"W</named-content></named-content> (end), gravel, rock, 264–282m; coll. R/V ‘Velero III’, station 1188-40, 29 September 1941; <abbrev xmlns:xlink="http://www.w3.org/1999/xlink" content-type="institution" xlink:title="Santa Barbara Museum of Natural History" id="ABBRID0ECIFM" xlink:type="simple">SBMNH</abbrev> 422955 [wet]. –1 colony; Los Angeles County, 6.25 miles NE or ENE X E of Long Point, Santa Catalina Island, <named-content xmlns:xlink="http://www.w3.org/1999/xlink" content-type="dwc:verbatimCoordinates" xlink:type="simple"><named-content content-type="geo-json" specific-use="{&#34;type&#34;:&#34;Point&#34;,&#34;coordinates&#34;:[-118.244444,33.422222]}" id="NCID0EKIFM" xlink:type="simple">33°25'20"N, 118°14'40"W</named-content></named-content> (end), rocks, sponges, cyclostomes, 415–486 m; coll. R/V ‘Velero III’, station 1400-41, 8 September 1941; <abbrev xmlns:xlink="http://www.w3.org/1999/xlink" content-type="institution" xlink:title="Santa Barbara Museum of Natural History" id="ABBRID0EPIFM" xlink:type="simple">SBMNH</abbrev> 422956 [wet]. –several fragments; Los Angeles County, San Pedro Channel, 70 Fathom Bank, on rock and pebbles, <named-content xmlns:xlink="http://www.w3.org/1999/xlink" content-type="dwc:verbatimCoordinates" xlink:type="simple"><named-content content-type="geo-json" specific-use="{&#34;type&#34;:&#34;Point&#34;,&#34;coordinates&#34;:[-118.009722,33.404167]}" id="NCID0EXIFM" xlink:type="simple">33°24'15"N, 118°00'35"W</named-content></named-content> (end), 238 m; coll. R/V ‘Velero III’, station 1213-40, 30 Nov. 1940; <abbrev xmlns:xlink="http://www.w3.org/1999/xlink" content-type="institution" xlink:title="Santa Barbara Museum of Natural History" id="ABBRID0E3IFM" xlink:type="simple">SBMNH</abbrev> 422957 [wet]. –fragment; Los Angeles County, off Redondo Beach, <named-content xmlns:xlink="http://www.w3.org/1999/xlink" content-type="dwc:verbatimCoordinates" xlink:type="simple"><named-content content-type="geo-json" specific-use="{&#34;type&#34;:&#34;Point&#34;,&#34;coordinates&#34;:[-118.429167,33.831944]}" id="NCID0EEJFM" xlink:type="simple">33°49'55"N, 118°25'45"W</named-content></named-content> (end), on gray mud and shell, 175–218 m; coll. R/V ‘Velero III’, station 1137-40, 5 May 1940; <abbrev xmlns:xlink="http://www.w3.org/1999/xlink" content-type="institution" xlink:title="Santa Barbara Museum of Natural History" id="ABBRID0EJJFM" xlink:type="simple">SBMNH</abbrev> 422958 [wet]. –1 colony; 6.7 miles, 330° T from N Light, Santa Barbara Island, dredge, tangles–2 large boulders and much small rock, rock bottom, <named-content xmlns:xlink="http://www.w3.org/1999/xlink" content-type="dwc:verbatimCoordinates" xlink:type="simple"><named-content content-type="geo-json" specific-use="{&#34;type&#34;:&#34;Point&#34;,&#34;coordinates&#34;:[-119.066667,33.557500]}" id="NCID0ERJFM" xlink:type="simple">33°33'27"N, 119°04'00"W</named-content></named-content> (end), 255 m; coll. R/V ‘Velero IV’, station 2062-51, 18 October 1951; <abbrev xmlns:xlink="http://www.w3.org/1999/xlink" content-type="institution" xlink:title="Santa Barbara Museum of Natural History" id="ABBRID0EWJFM" xlink:type="simple">SBMNH</abbrev> 422959 [wet]. –fragment; Santa Barbara County, Santa Rosa Island, 16.5 miles SSE of East Point, <named-content xmlns:xlink="http://www.w3.org/1999/xlink" content-type="dwc:verbatimCoordinates" xlink:type="simple"><named-content content-type="geo-json" specific-use="{&#34;type&#34;:&#34;Point&#34;,&#34;coordinates&#34;:[-119.875000,33.681944]}" id="NCID0E5JFM" xlink:type="simple">33°40'55"N, 119°52'30"W</named-content></named-content> (end), rocks, crinoids, sponges, 136–138 m; coll. R/V ‘Velero III’, station 1385-41, 25 August 1941; <abbrev xmlns:xlink="http://www.w3.org/1999/xlink" content-type="institution" xlink:title="Santa Barbara Museum of Natural History" id="ABBRID0EDKFM" xlink:type="simple">SBMNH</abbrev> 422960 [wet]. –1 fragment; Santa Barbara County, 10 miles SE X 1/2E of South Point, Santa Rosa Island, <named-content xmlns:xlink="http://www.w3.org/1999/xlink" content-type="dwc:verbatimCoordinates" xlink:type="simple"><named-content content-type="geo-json" specific-use="{&#34;type&#34;:&#34;Point&#34;,&#34;coordinates&#34;:[-119.975000,33.775000]}" id="NCID0ELKFM" xlink:type="simple">33°46'30"N, 119°58'30"W</named-content></named-content> (end), mud, rock and gravel, 195–227 m; coll. R/V ‘Velero III’, station 1393-41, 26 August 1941; <abbrev xmlns:xlink="http://www.w3.org/1999/xlink" content-type="institution" xlink:title="Santa Barbara Museum of Natural History" id="ABBRID0EQKFM" xlink:type="simple">SBMNH</abbrev> 422961 [wet]. –multiple fragments (one lot); Santa Barbara County, Santa Rosa Island, 7.37 miles, 350° T to East Point, <named-content xmlns:xlink="http://www.w3.org/1999/xlink" content-type="dwc:verbatimCoordinates" xlink:type="simple"><named-content content-type="geo-json" specific-use="{&#34;type&#34;:&#34;Point&#34;,&#34;coordinates&#34;:[-119.938889,33.811111]}" id="NCID0EYKFM" xlink:type="simple">33°48'40"N, 119°56'20"W</named-content></named-content> (end), 116 m; coll. R/V ‘Velero IV’, station 23291-75, 13 November 1975; <abbrev xmlns:xlink="http://www.w3.org/1999/xlink" content-type="institution" xlink:title="Santa Barbara Museum of Natural History" id="ABBRID0E4KFM" xlink:type="simple">SBMNH</abbrev> 422964 (with label reading: 23291 CH) [wet]. –2 colonies, fragmented (no base); Santa Barbara County, Santa Rosa Island, 2.59 miles, 291.5° T to Ford Point, <named-content xmlns:xlink="http://www.w3.org/1999/xlink" content-type="dwc:verbatimCoordinates" xlink:type="simple"><named-content content-type="geo-json" specific-use="{&#34;type&#34;:&#34;Point&#34;,&#34;coordinates&#34;:[-120.000000,33.900000]}" id="NCID0EFLFM" xlink:type="simple">33°54'00"N, 120°00'00"W</named-content></named-content>, 40 m; coll. R/V ‘Velero IV’, station 23290-75, 13 November 1975; <abbrev xmlns:xlink="http://www.w3.org/1999/xlink" content-type="institution" xlink:title="Santa Barbara Museum of Natural History" id="ABBRID0EKLFM" xlink:type="simple">SBMNH</abbrev> 422962 (with label reading: 23290 CH) [wet]. –2 colonies, on deep-water bivalve; Santa Barbara Channel, <named-content xmlns:xlink="http://www.w3.org/1999/xlink" content-type="dwc:verbatimCoordinates" xlink:type="simple"><named-content content-type="geo-json" specific-use="{&#34;type&#34;:&#34;Point&#34;,&#34;coordinates&#34;:[-120.000000,34.250000]}" id="NCID0ESLFM" xlink:type="simple">34°15'00"N, 120°00'00"W</named-content></named-content>, ~136 m; coll. Peterson, BLM, by dredge, June 1964; <abbrev xmlns:xlink="http://www.w3.org/1999/xlink" content-type="institution" xlink:title="Santa Barbara Museum of Natural History" id="ABBRID0EXLFM" xlink:type="simple">SBMNH</abbrev> 422967 [wet]. –2 colonies, fragmented (no base); Santa Barbara County, Santa Rosa Island, 6.1 miles, 50° T to Sandy Point, <named-content xmlns:xlink="http://www.w3.org/1999/xlink" content-type="dwc:verbatimCoordinates" xlink:type="simple"><named-content content-type="geo-json" specific-use="{&#34;type&#34;:&#34;Point&#34;,&#34;coordinates&#34;:[-120.333333,33.933333]}" id="NCID0E6LFM" xlink:type="simple">33°56'00"N, 120°20'00"W</named-content></named-content> (end), 127 m; coll. R/V ‘Velero IV’, station 24879-76, 28 April 1976; <abbrev xmlns:xlink="http://www.w3.org/1999/xlink" content-type="institution" xlink:title="Santa Barbara Museum of Natural History" id="ABBRID0EEMFM" xlink:type="simple">SBMNH</abbrev> 422963 (with label reading: 24879 CH) [wet]. <bold>MEXICO, Baja California Norte (Pacific Coast)</bold> – 1 colony; west coast side of Isla Cedros, <named-content xmlns:xlink="http://www.w3.org/1999/xlink" content-type="dwc:verbatimCoordinates" xlink:type="simple"><named-content content-type="geo-json" specific-use="{&#34;type&#34;:&#34;Point&#34;,&#34;coordinates&#34;:[-115.250278,28.217222]}" id="NCID0EOMFM" xlink:type="simple">28°13'02"N, 115°15'01"W</named-content></named-content>; coll. Pacific BioMarine, 26 April, 1974; <abbrev xmlns:xlink="http://www.w3.org/1999/xlink" content-type="institution" xlink:title="Santa Barbara Museum of Natural History" id="ABBRID0ETMFM" xlink:type="simple">SBMNH</abbrev> 422965 [DH ? = <abbrev xmlns:xlink="http://www.w3.org/1999/xlink" content-type="institution" xlink:title="Santa Barbara Museum of Natural History" id="ABBRID0EYMFM" xlink:type="simple">SBMNH</abbrev>-41, dry].</p><!--PageBreak --><p><bold>Other material examined.</bold> –1/few fragments; USA, California, Santa Barbara County, off Point Conception, <named-content xmlns:xlink="http://www.w3.org/1999/xlink" content-type="dwc:verbatimCoordinates" xlink:type="simple"><named-content content-type="geo-json" specific-use="{&#34;type&#34;:&#34;Point&#34;,&#34;coordinates&#34;:[-120.475278,34.439722]}" id="NCID0EFNFM" xlink:type="simple">34°26'23"N, 120°28'31"W</named-content></named-content>, SWFC station 5, 727 m; coll. R Snodgrass, 6 March 1986; <named-content xmlns:xlink="http://www.w3.org/1999/xlink" content-type="dwc:institutional_code" xlink:type="simple">SIO</named-content>/BIC CO2024 [wet]. –1 colony; USA, California, Monterey County, Monterey Bay, <named-content xmlns:xlink="http://www.w3.org/1999/xlink" content-type="dwc:verbatimCoordinates" xlink:type="simple"><named-content content-type="geo-json" specific-use="{&#34;type&#34;:&#34;Point&#34;,&#34;coordinates&#34;:[-122.029722,36.444167]}" id="NCID0EVNFM" xlink:type="simple">36°26'39"N, 122°01'47"W</named-content></named-content>, ~684 m; coll. G McDonald, 14 August 1974; <abbrev xmlns:xlink="http://www.w3.org/1999/xlink" content-type="institution" xlink:title="Moss Landing Marine Laboratories" id="ABBRID0E1NFM" xlink:type="simple">MLML</abbrev> C0072 [wet]. –1 colony; USA, California, Monterey County, Monterey Bay, ~<named-content xmlns:xlink="http://www.w3.org/1999/xlink" content-type="dwc:verbatimCoordinates" xlink:type="simple"><named-content content-type="geo-json" specific-use="{&#34;type&#34;:&#34;Point&#34;,&#34;coordinates&#34;:[-121.890833,36.770833]}" id="NCID0ECOFM" xlink:type="simple">36°46'15"N, 121°53'27"W</named-content></named-content>, 504 m; coll. G McDonald, 29 September 1973; <abbrev xmlns:xlink="http://www.w3.org/1999/xlink" content-type="institution" xlink:title="Moss Landing Marine Laboratories" id="ABBRID0EHOFM" xlink:type="simple">MLML</abbrev> C0060 [wet]. –1 colony; USA, California, Monterey County, Ascension Canyon, <named-content xmlns:xlink="http://www.w3.org/1999/xlink" content-type="dwc:verbatimCoordinates" xlink:type="simple"><named-content content-type="geo-json" specific-use="{&#34;type&#34;:&#34;Point&#34;,&#34;coordinates&#34;:[-122.458333,36.918056]}" id="NCID0EPOFM" xlink:type="simple">36°55'05"N, 122°27'30"W</named-content></named-content>, attached to sea anemones, ~1,245 m; coll. unknown, 4 June 1984 <abbrev xmlns:xlink="http://www.w3.org/1999/xlink" content-type="institution" xlink:title="Moss Landing Marine Laboratories" id="ABBRID0EUOFM" xlink:type="simple">MLML</abbrev> C0140 [wet]. –colony; USA, California, Monterey County(?); coll. <abbrev xmlns:xlink="http://www.w3.org/1999/xlink" content-type="institution" xlink:title="Monterey Bay Aquarium Research Institute" id="ABBRID0EZOFM" xlink:type="simple">MBARI</abbrev>, T138-A1, <abbrev xmlns:xlink="http://www.w3.org/1999/xlink" content-type="institution" xlink:title="National Oceanographic and Atmospheric Administration" id="ABBRID0E5OFM" xlink:type="simple">NOAA</abbrev> CB 33994 [wet].</p><p>No locality could be ascribed to an additional colony as the station number did not correspond with the year; coll. unknown; ‘Albatross’, station (4- or) 5054, 1904; <named-content xmlns:xlink="http://www.w3.org/1999/xlink" content-type="dwc:institutional_code" xlink:type="simple">SIO</named-content>/BIC CO360 [wet].</p><p>
          <bold><italic><tp:taxon-name><tp:taxon-name-part taxon-name-part-type="genus" reg="Swiftia">Swiftia</tp:taxon-name-part><tp:taxon-name-part taxon-name-part-type="species" reg="pacifica">pacifica</tp:taxon-name-part></tp:taxon-name></italic> (Nutting, 1912)</bold>
        </p><p><bold>Material examined</bold>: ~23 lots. <bold>USA, California</bold> – 1 colony + 1 fragment (2 lots); Ventura County, ~6 miles due south of Anacapa Island, Pilgrim Banks (Piggy Bank), at intersection of Santa Cruz Canyon and Pilgrim Banks, between Anacapa and Santa Cruz Islands, Channel Islands National Marine Sanctuary, <named-content xmlns:xlink="http://www.w3.org/1999/xlink" content-type="dwc:verbatimCoordinates" xlink:type="simple"><named-content content-type="geo-json" specific-use="{&#34;type&#34;:&#34;Point&#34;,&#34;coordinates&#34;:[-119.471667,33.920833]}" id="NCID0EGQFM" xlink:type="simple">33°55'15"N, 119°28'18"W</named-content></named-content>, 280–320 m; coll. <abbrev xmlns:xlink="http://www.w3.org/1999/xlink" content-type="institution" xlink:title="National Oceanographic and Atmospheric Administration" id="ABBRID0ELQFM" xlink:type="simple">NOAA</abbrev> vessel, ‘McArthur II’, Leg 3, 27 June-02 July 2010; <abbrev xmlns:xlink="http://www.w3.org/1999/xlink" content-type="institution" xlink:title="National Oceanographic and Atmospheric Administration" id="ABBRID0EQQFM" xlink:type="simple">NOAA</abbrev> ID Nos.: K2_01_062710_03 and K2_01_062710_10; <abbrev xmlns:xlink="http://www.w3.org/1999/xlink" content-type="institution" xlink:title="Santa Barbara Museum of Natural History" id="ABBRID0EVQFM" xlink:type="simple">SBMNH</abbrev> 232035/232036 [wet].</p><p><bold>Other material examined. USA, California</bold> – 1 colony; Humboldt County, off Cape Mendocino, on the edge of Gorda Escarpment, <named-content xmlns:xlink="http://www.w3.org/1999/xlink" content-type="dwc:verbatimCoordinates" xlink:type="simple"><named-content content-type="geo-json" specific-use="{&#34;type&#34;:&#34;Point&#34;,&#34;coordinates&#34;:[-124.985000,40.311667]}" id="NCID0EBRFM" xlink:type="simple">40°18'42"N, 124°59'06"W</named-content></named-content>, 1,063 m; coll. <abbrev xmlns:xlink="http://www.w3.org/1999/xlink" content-type="institution" xlink:title="National Oceanographic and Atmospheric Administration" id="ABBRID0EGRFM" xlink:type="simple">NOAA</abbrev>, WCGS, 2007; CB 34406-040, FRAM/Cutting Barcode 112080 [wet]. <bold>USA, Oregon</bold> – 1 colony; Coos County, off Oregon coast, S and W of Bandon, ~<named-content xmlns:xlink="http://www.w3.org/1999/xlink" content-type="dwc:verbatimCoordinates" xlink:type="simple"><named-content content-type="geo-json" specific-use="{&#34;type&#34;:&#34;Point&#34;,&#34;coordinates&#34;:[-124.810000,43.026944]}" id="NCID0EQRFM" xlink:type="simple">43°01'37"N, 124°48'36"W</named-content></named-content>, ~218 m; coll. <abbrev xmlns:xlink="http://www.w3.org/1999/xlink" content-type="institution" xlink:title="National Oceanographic and Atmospheric Administration" id="ABBRID0EVRFM" xlink:type="simple">NOAA</abbrev>, 2006; CB 34213-063, FRAM/Cutting Barcode 100105485 [wet]. –1 colony; Lane County, off Oregon coast, on Heceta Bank, near southern edge of Heceta Escarpment, due W of Florence, ~<named-content xmlns:xlink="http://www.w3.org/1999/xlink" content-type="dwc:verbatimCoordinates" xlink:type="simple"><named-content content-type="geo-json" specific-use="{&#34;type&#34;:&#34;Point&#34;,&#34;coordinates&#34;:[-124.918333,43.945000]}" id="NCID0E4RFM" xlink:type="simple">43°56'42"N, 124°55'06"W</named-content></named-content>, ~397 m; coll. <abbrev xmlns:xlink="http://www.w3.org/1999/xlink" content-type="institution" xlink:title="National Oceanographic and Atmospheric Administration" id="ABBRID0ECSFM" xlink:type="simple">NOAA</abbrev>, 2006; CB 34213-054, FRAM/Cutting Barcode 100105476 [wet]. –1 colony; off Oregon coast, Heceta Bank, <named-content xmlns:xlink="http://www.w3.org/1999/xlink" content-type="dwc:verbatimCoordinates" xlink:type="simple"><named-content content-type="geo-json" specific-use="{&#34;type&#34;:&#34;Point&#34;,&#34;coordinates&#34;:[-124.843889,43.952778]}" id="NCID0EKSFM" xlink:type="simple">43°57'10"N, 124°50'38"W</named-content></named-content>, hard bottom, 134.8 m; coll. A Valdés by ROV; RV ‘Ronald H. Brown’ (<abbrev xmlns:xlink="http://www.w3.org/1999/xlink" content-type="institution" xlink:title="National Oceanographic and Atmospheric Administration" id="ABBRID0EPSFM" xlink:type="simple">NOAA</abbrev>), and S/V ‘Ropos’, Dive 615, 10 July 2001; <abbrev xmlns:xlink="http://www.w3.org/1999/xlink" content-type="institution" xlink:title="Los Angeles County Museum of Natural History" id="ABBRID0EUSFM" xlink:type="simple">LACoMNH</abbrev> Marine Biodiversity processing center number 99 [wet]. –2 colonies; off Oregon coast, Heceta Bank, <named-content xmlns:xlink="http://www.w3.org/1999/xlink" content-type="dwc:verbatimCoordinates" xlink:type="simple"><named-content content-type="geo-json" specific-use="{&#34;type&#34;:&#34;Point&#34;,&#34;coordinates&#34;:[-124.919722,44.067778]}" id="NCID0E3SFM" xlink:type="simple">44°04'04"N, 124°55'11"W</named-content></named-content>, muddy bottom, collected with small rock, sponge, 159.7 m; coll. A Valdés by ROV; RV ‘Ronald H. Brown’ (<abbrev xmlns:xlink="http://www.w3.org/1999/xlink" content-type="institution" xlink:title="National Oceanographic and Atmospheric Administration" id="ABBRID0EBTFM" xlink:type="simple">NOAA</abbrev>) and S/V ‘Ropos’, Dive 606, 6 July 2001; <abbrev xmlns:xlink="http://www.w3.org/1999/xlink" content-type="institution" xlink:title="Los Angeles County Museum of Natural History" id="ABBRID0EGTFM" xlink:type="simple">LACoMNH</abbrev> Marine Biodiversity processing center number 36 [wet]. –1 colony; Lincoln County, off coast, north of Hydrate Ridge, <named-content xmlns:xlink="http://www.w3.org/1999/xlink" content-type="dwc:verbatimCoordinates" xlink:type="simple"><named-content content-type="geo-json" specific-use="{&#34;type&#34;:&#34;Point&#34;,&#34;coordinates&#34;:[-125.057500,44.766944]}" id="NCID0EOTFM" xlink:type="simple">44°46'01"N, 125°03'27"W</named-content></named-content>, 1,159 m; coll. <abbrev xmlns:xlink="http://www.w3.org/1999/xlink" content-type="institution" xlink:title="National Oceanographic and Atmospheric Administration" id="ABBRID0ETTFM" xlink:type="simple">NOAA</abbrev>, RACE, CB 50003-008, 1996 [wet]. –1 colony; off Oregon coast, <named-content xmlns:xlink="http://www.w3.org/1999/xlink" content-type="dwc:verbatimCoordinates" xlink:type="simple"><named-content content-type="geo-json" specific-use="{&#34;type&#34;:&#34;Point&#34;,&#34;coordinates&#34;:[-124.917500,46.106111]}" id="NCID0E2TFM" xlink:type="simple">46°06'22"N, 124°55'03"W</named-content></named-content>, 1123.5 m; coll. Astoria RB-01-05, G Hendler; RV ‘Ronald H. Brown’ (<abbrev xmlns:xlink="http://www.w3.org/1999/xlink" content-type="institution" xlink:title="National Oceanographic and Atmospheric Administration" id="ABBRID0EAUFM" xlink:type="simple">NOAA</abbrev>) and S/V ‘Ropos’, Dive R602-Bio-0007, 3 July 2001; <abbrev xmlns:xlink="http://www.w3.org/1999/xlink" content-type="institution" xlink:title="Los Angeles County Museum of Natural History" id="ABBRID0EFUFM" xlink:type="simple">LACoMNH</abbrev> Marine Biodiversity Center process<!--PageBreak -->ing number 373 [wet]. <bold>USA, Washington</bold> –multiple colonies; Grays Harbor County, Quinault Canyon, <named-content xmlns:xlink="http://www.w3.org/1999/xlink" content-type="dwc:verbatimCoordinates" xlink:type="simple"><named-content content-type="geo-json" specific-use="{&#34;type&#34;:&#34;Point&#34;,&#34;coordinates&#34;:[-125.184722,47.534722]}" id="NCID0ERUFM" xlink:type="simple">47°32'05"N, 125°11'05"W</named-content></named-content>, 558 m; coll. R/V ‘John N. Cobb’, 16 March 1962, <named-content xmlns:xlink="http://www.w3.org/1999/xlink" content-type="dwc:institutional_code" xlink:type="simple">USNM</named-content> 53971 (labeled as <italic><tp:taxon-name><tp:taxon-name-part taxon-name-part-type="genus" reg="Swiftia">S.</tp:taxon-name-part><tp:taxon-name-part taxon-name-part-type="species" reg="torreyi">torreyi</tp:taxon-name-part></tp:taxon-name></italic>) [wet]. –multiple colonies/3 lots; Jefferson County, W of Queets, <named-content xmlns:xlink="http://www.w3.org/1999/xlink" content-type="dwc:verbatimCoordinates" xlink:type="simple"><named-content content-type="geo-json" specific-use="{&#34;type&#34;:&#34;Point&#34;,&#34;coordinates&#34;:[-125.154722,47.586944]}" id="NCID0EMVFM" xlink:type="simple">47°35'13"N, 125°09'17"W</named-content></named-content>, 549 m; coll. R/V ‘John N. Cobb’, 16 March 1962; <named-content xmlns:xlink="http://www.w3.org/1999/xlink" content-type="dwc:institutional_code" xlink:type="simple">USNM</named-content> 57219, 57220 and 57221 [wet]. –1 colony; Juan de Fuca Canyon, <named-content xmlns:xlink="http://www.w3.org/1999/xlink" content-type="dwc:verbatimCoordinates" xlink:type="simple"><named-content content-type="geo-json" specific-use="{&#34;type&#34;:&#34;Point&#34;,&#34;coordinates&#34;:[-125.483889,47.918333]}" id="NCID0E3VFM" xlink:type="simple">47°55'06"N, 125°29'02"W</named-content></named-content>, 429 m; coll. OCNMS Survey Expedition, 2008; EPI 202 [wet]. –fragments; Clallam County(?), no specific location or collection data provided; coll. OCNMS Survey Expedition, 2008; Jar 807, EPI 230 [wet]. –fragments; Clallam County, E edge of Swiftsure Bank, ~21 miles W of Ozette, <named-content xmlns:xlink="http://www.w3.org/1999/xlink" content-type="dwc:verbatimCoordinates" xlink:type="simple"><named-content content-type="geo-json" specific-use="{&#34;type&#34;:&#34;Point&#34;,&#34;coordinates&#34;:[-125.186111,48.141944]}" id="NCID0EEWFM" xlink:type="simple">48°08'31"N, 125°11'10"W</named-content></named-content>, 267 m; coll. OCNMS Survey Expedition, 2008, 12 July 2008; Jar 795, EPI/SUC 216 [wet]. –several colony fragments; Clallam County, off coast, just south of Cape Flattery, <named-content xmlns:xlink="http://www.w3.org/1999/xlink" content-type="dwc:verbatimCoordinates" xlink:type="simple"><named-content content-type="geo-json" specific-use="{&#34;type&#34;:&#34;Point&#34;,&#34;coordinates&#34;:[-125.116944,48.168056]}" id="NCID0EMWFM" xlink:type="simple">48°10'05"N, 125°07'01"W</named-content></named-content>, 230 m; coll. P Etnoyer, <abbrev xmlns:xlink="http://www.w3.org/1999/xlink" content-type="institution" xlink:title="National Oceanographic and Atmospheric Administration" id="ABBRID0ERWFM" xlink:type="simple">NOAA</abbrev> West Coast Survey, Fall 2010, 5 November 2010; BS007 [wet]. –1 colony; Clallam County, approx. 9–12 miles SW of Cape Flattery, Olympic Coast National Marine Sanctuary, <named-content xmlns:xlink="http://www.w3.org/1999/xlink" content-type="dwc:verbatimCoordinates" xlink:type="simple"><named-content content-type="geo-json" specific-use="{&#34;type&#34;:&#34;Point&#34;,&#34;coordinates&#34;:[-124.936111,48.303056]}" id="NCID0EZWFM" xlink:type="simple">48°18'11"N, 124°56'10"W</named-content></named-content>, 265.7 m; coll. OCNMS Survey Expedition, 2006, 1 June 2006; Jar 713, OC06-003, EPI 127 [wet]. –1 colony; Clallam County, approx. 9–12 miles SW of Cape Flattery, Olympic Coast National Marine Sanctuary, <named-content xmlns:xlink="http://www.w3.org/1999/xlink" content-type="dwc:verbatimCoordinates" xlink:type="simple"><named-content content-type="geo-json" specific-use="{&#34;type&#34;:&#34;Point&#34;,&#34;coordinates&#34;:[-124.936111,48.303611]}" id="NCID0EBXFM" xlink:type="simple">48°18'13"N, 124°56'10"W</named-content></named-content>, 250.4 m; coll. OCNMS Survey Expedition, 2006, 1 June 2006; Jar 714 [wet]. –colonies in 3 lots; Clallam County, approx. 9–12 miles SW of Cape Flattery, Olympic Coast National Marine Sanctuary, <named-content xmlns:xlink="http://www.w3.org/1999/xlink" content-type="dwc:verbatimCoordinates" xlink:type="simple"><named-content content-type="geo-json" specific-use="{&#34;type&#34;:&#34;Point&#34;,&#34;coordinates&#34;:[-124.935556,48.304722]}" id="NCID0EJXFM" xlink:type="simple">48°18'17"N, 124°56'08"W</named-content></named-content>, 251.5 m; coll. OCNMS Survey Expedition, 2006, 1 June 2006; Jars 381-A, B and C [wet]. –1 fragment; Clallam County, E edge of Swiftsure Bank, just W of entrance to Strait of Juan de Fuca, ~10 miles from Cape Flattery, Olympic Coast National Marine Sanctuary, <named-content xmlns:xlink="http://www.w3.org/1999/xlink" content-type="dwc:verbatimCoordinates" xlink:type="simple"><named-content content-type="geo-json" specific-use="{&#34;type&#34;:&#34;Point&#34;,&#34;coordinates&#34;:[-124.962500,48.409167]}" id="NCID0ERXFM" xlink:type="simple">48°24'33"N, 124°57'45"W</named-content></named-content>, 273 m; coll. OCNMS Survey Expedition, 2008, 9–13 July 2008; Jar 733, EPI 153 [wet]. <bold>USA, Alaska</bold> –1 colony; Gulf of Alaska, no lat/long, no depth, no date; Alaska Fisheries Science Center, <abbrev xmlns:xlink="http://www.w3.org/1999/xlink" content-type="institution" xlink:title="National Oceanographic and Atmospheric Administration" id="ABBRID0EYXFM" xlink:type="simple">NOAA</abbrev> Fisheries, 41-39-1 [dry]. –1 colony; Bering Sea, Aleutian Islands, near islands, SE of Agattu Island, <named-content xmlns:xlink="http://www.w3.org/1999/xlink" content-type="dwc:verbatimCoordinates" xlink:type="simple"><named-content content-type="geo-json" specific-use="{&#34;type&#34;:&#34;Point&#34;,&#34;coordinates&#34;:[-174.223333,52.231944]}" id="NCID0EAYFM" xlink:type="simple">52°13'55"N, 174°13'24"W</named-content></named-content>, 881 m; coll. R/V ‘Albatross’, station 4781, 7 June 1906; <named-content xmlns:xlink="http://www.w3.org/1999/xlink" content-type="dwc:institutional_code" xlink:type="simple">USNM</named-content> 30024 (labeled as <italic><tp:taxon-name><tp:taxon-name-part taxon-name-part-type="genus" reg="Callistephanus">Callistephanus</tp:taxon-name-part><tp:taxon-name-part taxon-name-part-type="species" reg="pacificus">pacificus</tp:taxon-name-part></tp:taxon-name></italic>) [wet]. –colonies; Gulf of Alaska, Denson Seamount, <named-content xmlns:xlink="http://www.w3.org/1999/xlink" content-type="dwc:verbatimCoordinates" xlink:type="simple"><named-content content-type="geo-json" specific-use="{&#34;type&#34;:&#34;Point&#34;,&#34;coordinates&#34;:[-137.397500,53.949444]}" id="NCID0E2YFM" xlink:type="simple">53°56'58"N, 137°23'51"W</named-content></named-content>, 2,432 m; coll. Amy Baco-Taylor using ‘Alvin’ DSR/V, 3 August 2004; <named-content xmlns:xlink="http://www.w3.org/1999/xlink" content-type="dwc:institutional_code" xlink:type="simple">USNM</named-content> 1075771 [dry]. –1 colony; 26 miles south of Chowiet Island, <named-content xmlns:xlink="http://www.w3.org/1999/xlink" content-type="dwc:verbatimCoordinates" xlink:type="simple"><named-content content-type="geo-json" specific-use="{&#34;type&#34;:&#34;Point&#34;,&#34;coordinates&#34;:[-157.094167,55.603333]}" id="NCID0ELZFM" xlink:type="simple">55°36'12"N, 157°05'39"W</named-content></named-content>, 86 m; coll. <abbrev xmlns:xlink="http://www.w3.org/1999/xlink" content-type="institution" xlink:title="National Oceanographic and Atmospheric Administration" id="ABBRID0EQZFM" xlink:type="simple">NOAA</abbrev>, RACE, 2000; CB 50003-021 [wet]. –1 colony; Gulf of Alaska, ~<named-content xmlns:xlink="http://www.w3.org/1999/xlink" content-type="dwc:verbatimCoordinates" xlink:type="simple"><named-content content-type="geo-json" specific-use="{&#34;type&#34;:&#34;Point&#34;,&#34;coordinates&#34;:[-136.619167,57.624722]}" id="NCID0EYZFM" xlink:type="simple">57°37'29"N, 136°37'09"W</named-content></named-content>, 803 m; coll. unknown, 19 July 2004; Alaska Fisheries Science Center, <abbrev xmlns:xlink="http://www.w3.org/1999/xlink" content-type="institution" xlink:title="National Oceanographic and Atmospheric Administration" id="ABBRID0E4ZFM" xlink:type="simple">NOAA</abbrev> Fisheries, 41-100A-2 [dry]. –colonies; Gulf of Alaska, Kayak Island, <named-content xmlns:xlink="http://www.w3.org/1999/xlink" content-type="dwc:verbatimCoordinates" xlink:type="simple"><named-content content-type="geo-json" specific-use="{&#34;type&#34;:&#34;Point&#34;,&#34;coordinates&#34;:[-144.845000,59.485000]}" id="NCID0EF1FM" xlink:type="simple">59°29'06"N, 144°50'42"W</named-content></named-content>, 601–800 m; coll. unknown, 31 July 2002; <named-content xmlns:xlink="http://www.w3.org/1999/xlink" content-type="dwc:institutional_code" xlink:type="simple">USNM</named-content> 1011170 [dry].</p><p><bold>Other material, not examined.</bold> – colony (?); Hawaii (likely an error in location); coll. R/V ‘Albatross’, 1902; part of a specimen from Bishop Museum collection, #101–as <bold>Holotype</bold>; <named-content xmlns:xlink="http://www.w3.org/1999/xlink" content-type="dwc:institutional_code" xlink:type="simple">USNM</named-content> 49513 (labeled as <italic><tp:taxon-name><tp:taxon-name-part taxon-name-part-type="genus" reg="Allogorgia">Allogorgia</tp:taxon-name-part><tp:taxon-name-part taxon-name-part-type="species" reg="exserta">exserta</tp:taxon-name-part></tp:taxon-name></italic>) [wet].</p><p>Additional specimens collected from the Bering Sea, Pribilof Islands and British Columbia (Queen Charlotte Islands) found in NMNH collection.</p><!--PageBreak --><p>
          <bold><italic><tp:taxon-name><tp:taxon-name-part taxon-name-part-type="genus" reg="Swiftia">Swiftia</tp:taxon-name-part><tp:taxon-name-part taxon-name-part-type="species" reg="simplex">simplex</tp:taxon-name-part></tp:taxon-name></italic> (Nutting, 1909)</bold>
        </p><p><bold>Material examined.</bold> ~24 lots. <bold>USA, California</bold> – 1 colony; North Pacific, Monterey County, Monterey Bay, 5.4 miles (5.8 miles), 313°T (314°T) from Point Piños Light to Mid Point, <named-content xmlns:xlink="http://www.w3.org/1999/xlink" content-type="dwc:verbatimCoordinates" xlink:type="simple"><named-content content-type="geo-json" specific-use="{&#34;type&#34;:&#34;Point&#34;,&#34;coordinates&#34;:[-122.029167,36.701389]}" id="NCID0EG3FM" xlink:type="simple">36°42'05"N, 122°01'45"W</named-content></named-content> (end), 436–809 m; coll. R/V ‘Velero IV’, station 7462-61 or 7463-61, 10 October 1961; <abbrev xmlns:xlink="http://www.w3.org/1999/xlink" content-type="institution" xlink:title="Santa Barbara Museum of Natural History" id="ABBRID0EL3FM" xlink:type="simple">SBMNH</abbrev> 422979 [wet].</p><p><bold>Other material examined. USA, California</bold> – Eastern N Pacific, San Juan Seamount, <named-content xmlns:xlink="http://www.w3.org/1999/xlink" content-type="dwc:verbatimCoordinates" xlink:type="simple"><named-content content-type="geo-json" specific-use="{&#34;type&#34;:&#34;Point&#34;,&#34;coordinates&#34;:[-120.949167,33.096111]}" id="NCID0EX3FM" xlink:type="simple">33°05'46"N, 120°56'57"W</named-content></named-content>, 746.2 m; coll. <abbrev xmlns:xlink="http://www.w3.org/1999/xlink" content-type="institution" xlink:title="Monterey Bay Aquarium Research Institute" id="ABBRID0E33FM" xlink:type="simple">MBARI</abbrev> staff, PI, D Clague, 2 May 2004; <abbrev xmlns:xlink="http://www.w3.org/1999/xlink" content-type="institution" xlink:title="Monterey Bay Aquarium Research Institute" id="ABBRID0EB4FM" xlink:type="simple">MBARI</abbrev> T665-A5, 2004-123 [wet]. –1 colony; Los Angeles County, Channel Islands, Santa Barbara Island, bearing N 49°, W 4.7 miles, 815 m; coll. USBCF ‘Albatross’, station 4416, SW, Rock, 1904; potential <bold>Paratype</bold> (?); <named-content xmlns:xlink="http://www.w3.org/1999/xlink" content-type="dwc:institutional_code" xlink:type="simple">SIO</named-content>/BIC CO990 [wet]. –Eastern N Pacific, Santa Barbara County, Channel Islands, Santa Cruz Island, Point San Pedro, ~<named-content xmlns:xlink="http://www.w3.org/1999/xlink" content-type="dwc:verbatimCoordinates" xlink:type="simple"><named-content content-type="geo-json" specific-use="{&#34;type&#34;:&#34;Point&#34;,&#34;coordinates&#34;:[-119.520000,34.034167]}" id="NCID0ET4FM" xlink:type="simple">34°02'03"N, 119°31'12"W</named-content></named-content>, 817–933 m; coll. R/V ‘Albatross’, 14 April 1904; <bold>Syntype</bold>, <named-content xmlns:xlink="http://www.w3.org/1999/xlink" content-type="dwc:institutional_code" xlink:type="simple">USNM</named-content> 25431, (Nutting) [dry]. –Eastern N Pacific, Santa Barbara County, Channel Islands, Santa Cruz Island, Point San Pedro, ~<named-content xmlns:xlink="http://www.w3.org/1999/xlink" content-type="dwc:verbatimCoordinates" xlink:type="simple"><named-content content-type="geo-json" specific-use="{&#34;type&#34;:&#34;Point&#34;,&#34;coordinates&#34;:[-119.520000,34.034167]}" id="NCID0EF5FM" xlink:type="simple">34°02'03"N, 119°31'12"W</named-content></named-content>, 817–933 m; coll. R/V ‘Albatross’, 14 April 1904; <bold>Syntype</bold>, <named-content xmlns:xlink="http://www.w3.org/1999/xlink" content-type="dwc:institutional_code" xlink:type="simple">USNM</named-content> 43130, (Nutting) [dry]. –Eastern N Pacific, West of San Miguel Passage, Rodriquez Seamount, <named-content xmlns:xlink="http://www.w3.org/1999/xlink" content-type="dwc:verbatimCoordinates" xlink:type="simple"><named-content content-type="geo-json" specific-use="{&#34;type&#34;:&#34;Point&#34;,&#34;coordinates&#34;:[-121.080000,34.020000]}" id="NCID0EX5FM" xlink:type="simple">34°01'12"N, 121°04'48"W</named-content></named-content>, 895.3 m; coll. <abbrev xmlns:xlink="http://www.w3.org/1999/xlink" content-type="institution" xlink:title="Monterey Bay Aquarium Research Institute" id="ABBRID0E35FM" xlink:type="simple">MBARI</abbrev> staff, PI, D Clague, 15 October 2003; <abbrev xmlns:xlink="http://www.w3.org/1999/xlink" content-type="institution" xlink:title="Monterey Bay Aquarium Research Institute" id="ABBRID0EB6FM" xlink:type="simple">MBARI</abbrev> T630-A13 [wet]. –Eastern N Pacific, West of San Miguel Passage, Rodriquez Seamount, <named-content xmlns:xlink="http://www.w3.org/1999/xlink" content-type="dwc:verbatimCoordinates" xlink:type="simple"><named-content content-type="geo-json" specific-use="{&#34;type&#34;:&#34;Point&#34;,&#34;coordinates&#34;:[-121.050000,34.050000]}" id="NCID0EJ6FM" xlink:type="simple">34°03'00"N, 121°03'00"W</named-content></named-content>, 637.6 m, on an Arkosic sandstone erratic; coll. <abbrev xmlns:xlink="http://www.w3.org/1999/xlink" content-type="institution" xlink:title="Monterey Bay Aquarium Research Institute" id="ABBRID0EO6FM" xlink:type="simple">MBARI</abbrev> staff, PI, D Clague, 13 October 2003; <abbrev xmlns:xlink="http://www.w3.org/1999/xlink" content-type="institution" xlink:title="Monterey Bay Aquarium Research Institute" id="ABBRID0ET6FM" xlink:type="simple">MBARI</abbrev> T628-R22-1 [wet]. –Eastern N Pacific, West of San Miguel Passage, Rodriquez Seamount, <named-content xmlns:xlink="http://www.w3.org/1999/xlink" content-type="dwc:verbatimCoordinates" xlink:type="simple"><named-content content-type="geo-json" specific-use="{&#34;type&#34;:&#34;Point&#34;,&#34;coordinates&#34;:[-121.050000,34.050000]}" id="NCID0E26FM" xlink:type="simple">34°03'00"N, 121°03'00"W</named-content></named-content>, 689 m; coll. <abbrev xmlns:xlink="http://www.w3.org/1999/xlink" content-type="institution" xlink:title="Monterey Bay Aquarium Research Institute" id="ABBRID0EAAGM" xlink:type="simple">MBARI</abbrev> staff, PI, D Clague, 13 October 2003; <abbrev xmlns:xlink="http://www.w3.org/1999/xlink" content-type="institution" xlink:title="Monterey Bay Aquarium Research Institute" id="ABBRID0EFAGM" xlink:type="simple">MBARI</abbrev> T628-A6 [wet]. –Eastern N Pacific, NE of Davidson Seamount, just S of Monterey Bay, ~<named-content xmlns:xlink="http://www.w3.org/1999/xlink" content-type="dwc:verbatimCoordinates" xlink:type="simple"><named-content content-type="geo-json" specific-use="{&#34;type&#34;:&#34;Point&#34;,&#34;coordinates&#34;:[-122.040000,36.740000]}" id="NCID0ENAGM" xlink:type="simple">36°44'24"N, 122°02'24"W</named-content></named-content>, 870–911 m; coll. <abbrev xmlns:xlink="http://www.w3.org/1999/xlink" content-type="institution" xlink:title="Monterey Bay Aquarium Research Institute" id="ABBRID0ESAGM" xlink:type="simple">MBARI</abbrev> staff, PI, D Clague, 24 June 2007; <abbrev xmlns:xlink="http://www.w3.org/1999/xlink" content-type="institution" xlink:title="Monterey Bay Aquarium Research Institute" id="ABBRID0EXAGM" xlink:type="simple">MBARI</abbrev> T1104-A6 [wet]. –Monterey County, Monterey Bay, in channel, 732–914 m; coll. unknown, 25 June 1925; <named-content xmlns:xlink="http://www.w3.org/1999/xlink" content-type="dwc:institutional_code" xlink:type="simple">USNM</named-content> 77287 [dry]. –Monterey County, Monterey Bay, ~<named-content xmlns:xlink="http://www.w3.org/1999/xlink" content-type="dwc:verbatimCoordinates" xlink:type="simple"><named-content content-type="geo-json" specific-use="{&#34;type&#34;:&#34;Point&#34;,&#34;coordinates&#34;:[-122.110278,36.461389]}" id="NCID0EHBGM" xlink:type="simple">36°27'41"N, 122°06'37"W</named-content></named-content>, 504 m; coll. G McDonald, 29 September 1973; <abbrev xmlns:xlink="http://www.w3.org/1999/xlink" content-type="institution" xlink:title="Moss Landing Marine Laboratories" id="ABBRID0EMBGM" xlink:type="simple">MLML</abbrev> C0051 [wet]. –San Mateo County, off Pigeon Point, ~<named-content xmlns:xlink="http://www.w3.org/1999/xlink" content-type="dwc:verbatimCoordinates" xlink:type="simple"><named-content content-type="geo-json" specific-use="{&#34;type&#34;:&#34;Point&#34;,&#34;coordinates&#34;:[-122.394444,37.181944]}" id="NCID0EUBGM" xlink:type="simple">37°10'55"N, 122°23'40"W</named-content></named-content>, 273 m; coll. M/V ‘Joseph Alioto’, no collection date; <named-content xmlns:xlink="http://www.w3.org/1999/xlink" content-type="dwc:institutional_code" xlink:type="simple">CAS</named-content>-IZ 96744 [wet] (as <italic><tp:taxon-name><tp:taxon-name-part taxon-name-part-type="genus" reg="Euplexaura">Euplexaura</tp:taxon-name-part><tp:taxon-name-part taxon-name-part-type="species" reg="simplex">simplex</tp:taxon-name-part></tp:taxon-name></italic>). –Eastern N Pacific, Carmel Canyon, 198 m; coll. M Morris, 12 April 1976; <abbrev xmlns:xlink="http://www.w3.org/1999/xlink" content-type="institution" xlink:title="Moss Landing Marine Laboratories" id="ABBRID0EMCGM" xlink:type="simple">MLML</abbrev> C0038 [wet]. –Eastern N Pacific, Pioneer Seamount, ~<named-content xmlns:xlink="http://www.w3.org/1999/xlink" content-type="dwc:verbatimCoordinates" xlink:type="simple"><named-content content-type="geo-json" specific-use="{&#34;type&#34;:&#34;Point&#34;,&#34;coordinates&#34;:[-123.540000,37.400833]}" id="NCID0EUCGM" xlink:type="simple">37°24'03"N, 123°32'24"W</named-content></named-content>, 847.5 m; coll. <abbrev xmlns:xlink="http://www.w3.org/1999/xlink" content-type="institution" xlink:title="Monterey Bay Aquarium Research Institute" id="ABBRID0EZCGM" xlink:type="simple">MBARI</abbrev> staff, PI, D Clague, 19 June 2007; <abbrev xmlns:xlink="http://www.w3.org/1999/xlink" content-type="institution" xlink:title="Monterey Bay Aquarium Research Institute" id="ABBRID0E5CGM" xlink:type="simple">MBARI</abbrev> T1101-A20 [wet]. –Marin County, W of Point Reyes, Cordell Bank National Marine Sanctuary, southwest of Cordell Bank, ~<named-content xmlns:xlink="http://www.w3.org/1999/xlink" content-type="dwc:verbatimCoordinates" xlink:type="simple"><named-content content-type="geo-json" specific-use="{&#34;type&#34;:&#34;Point&#34;,&#34;coordinates&#34;:[-123.471944,37.942778]}" id="NCID0EGDGM" xlink:type="simple">37°56'34"N, 123°28'19"W</named-content></named-content>, 182–396 m; coll. N.B. ‘Scofield’, 25 August 1949; <named-content xmlns:xlink="http://www.w3.org/1999/xlink" content-type="dwc:institutional_code" xlink:type="simple">CAS</named-content>-IZ 96739 [wet] (as <italic><tp:taxon-name><tp:taxon-name-part taxon-name-part-type="genus" reg="Euplexaura">Euplexaura</tp:taxon-name-part><tp:taxon-name-part taxon-name-part-type="species" reg="simplex">simplex</tp:taxon-name-part></tp:taxon-name></italic>). –1 colony; Mendocino County, off the coast, <named-content xmlns:xlink="http://www.w3.org/1999/xlink" content-type="dwc:verbatimCoordinates" xlink:type="simple"><named-content content-type="geo-json" specific-use="{&#34;type&#34;:&#34;Point&#34;,&#34;coordinates&#34;:[-124.175000,39.207778]}" id="NCID0EBEGM" xlink:type="simple">39°12'28"N, 124°10'30"W</named-content></named-content>, 991 m; coll. <abbrev xmlns:xlink="http://www.w3.org/1999/xlink" content-type="institution" xlink:title="National Oceanographic and Atmospheric Administration" id="ABBRID0EGEGM" xlink:type="simple">NOAA</abbrev>, WCGS, 2006; CB 34212-014 [wet]. –Humboldt County, Eel River Canyon, ~<named-content xmlns:xlink="http://www.w3.org/1999/xlink" content-type="dwc:verbatimCoordinates" xlink:type="simple"><named-content content-type="geo-json" specific-use="{&#34;type&#34;:&#34;Point&#34;,&#34;coordinates&#34;:[-124.357222,40.633611]}" id="NCID0EOEGM" xlink:type="simple">40°38'01"N, 124°21'26"W</named-content></named-content>, 364 m; coll. RR Talmadge on R/V ‘Flicker’, December 1966; <named-content xmlns:xlink="http://www.w3.org/1999/xlink" content-type="dwc:institutional_code" xlink:type="simple">CAS</named-content>-IZ 96758 [wet] (as <italic><tp:taxon-name><tp:taxon-name-part taxon-name-part-type="genus" reg="Euplexaura">Euplexaura</tp:taxon-name-part><tp:taxon-name-part taxon-name-part-type="species" reg="simplex">simplex</tp:taxon-name-part></tp:taxon-name></italic>). <bold>USA, Oregon</bold> – 2 colonies; off Oregon coast, Heceta Bank, <named-content xmlns:xlink="http://www.w3.org/1999/xlink" content-type="dwc:verbatimCoordinates" xlink:type="simple"><named-content content-type="geo-json" specific-use="{&#34;type&#34;:&#34;Point&#34;,&#34;coordinates&#34;:[-124.953056,43.943056]}" id="NCID0ELFGM" xlink:type="simple">43°56'35"N, 124°57'11"W</named-content></named-content>, 340 m; coll. Heceta RB-00-05, G Hendler; RV ‘Ronald H. Brown’ (<abbrev xmlns:xlink="http://www.w3.org/1999/xlink" content-type="institution" xlink:title="National Oceanographic and Atmospheric Administration" id="ABBRID0EQFGM" xlink:type="simple">NOAA</abbrev>) and S/V ‘Ropos’, Dive R534-bio-0001, 23 June 2000; <abbrev xmlns:xlink="http://www.w3.org/1999/xlink" content-type="institution" xlink:title="Los Angeles County Museum of Natural History" id="ABBRID0EVFGM" xlink:type="simple">LACoMNH</abbrev> Marine Biodiversity Center processing number 227 [wet]. –1 colony; off Oregon coast, <!--PageBreak -->Heceta Bank, <named-content xmlns:xlink="http://www.w3.org/1999/xlink" content-type="dwc:verbatimCoordinates" xlink:type="simple"><named-content content-type="geo-json" specific-use="{&#34;type&#34;:&#34;Point&#34;,&#34;coordinates&#34;:[-124.970833,44.192500]}" id="NCID0E6FGM" xlink:type="simple">44°11'33"N, 124°58'15"W</named-content></named-content>, cold seep, 275 m; coll. N Puniwai by ROV; RV ‘Ronald H. Brown’ (<abbrev xmlns:xlink="http://www.w3.org/1999/xlink" content-type="institution" xlink:title="National Oceanographic and Atmospheric Administration" id="ABBRID0EEGGM" xlink:type="simple">NOAA</abbrev>) and S/V ‘Ropos’, Dive 609, 8 July 2001; <abbrev xmlns:xlink="http://www.w3.org/1999/xlink" content-type="institution" xlink:title="Los Angeles County Museum of Natural History" id="ABBRID0EJGGM" xlink:type="simple">LACoMNH</abbrev>, Marine Biodiversity Center processing number 68 [wet]. –1 colony; Lincoln County, off the coast, north of Hydrate Ridge, <named-content xmlns:xlink="http://www.w3.org/1999/xlink" content-type="dwc:verbatimCoordinates" xlink:type="simple"><named-content content-type="geo-json" specific-use="{&#34;type&#34;:&#34;Point&#34;,&#34;coordinates&#34;:[-125.057500,44.766944]}" id="NCID0ERGGM" xlink:type="simple">44°46'01"N, 125°03'27"W</named-content></named-content>, 1,159 m; coll. <abbrev xmlns:xlink="http://www.w3.org/1999/xlink" content-type="institution" xlink:title="National Oceanographic and Atmospheric Administration" id="ABBRID0EWGGM" xlink:type="simple">NOAA</abbrev>, RACE, 1996; CB 50003-009 [wet]. <bold>USA, Washington</bold> –2 colonies; Grays Harbor County, 11 miles south of Quinault Canyon, <named-content xmlns:xlink="http://www.w3.org/1999/xlink" content-type="dwc:verbatimCoordinates" xlink:type="simple"><named-content content-type="geo-json" specific-use="{&#34;type&#34;:&#34;Point&#34;,&#34;coordinates&#34;:[-125.126389,47.230278]}" id="NCID0EAHGM" xlink:type="simple">47°13'49"N, 125°07'35"W</named-content></named-content>, 838 m; coll. <abbrev xmlns:xlink="http://www.w3.org/1999/xlink" content-type="institution" xlink:title="National Oceanographic and Atmospheric Administration" id="ABBRID0EFHGM" xlink:type="simple">NOAA</abbrev>, WCGS, 2007; CB 34405-028, FRAM/Cutting Barcode 105535 and FRAM/Cutting Barcode 127018. –1 colony; Jefferson County, between Juan de Fuca Canyon and Quinault Canyon, <named-content xmlns:xlink="http://www.w3.org/1999/xlink" content-type="dwc:verbatimCoordinates" xlink:type="simple"><named-content content-type="geo-json" specific-use="{&#34;type&#34;:&#34;Point&#34;,&#34;coordinates&#34;:[-125.562500,47.635833]}" id="NCID0ENHGM" xlink:type="simple">47°38'09"N, 125°33'45"W</named-content></named-content>, 1,184 m; coll. <abbrev xmlns:xlink="http://www.w3.org/1999/xlink" content-type="institution" xlink:title="National Oceanographic and Atmospheric Administration" id="ABBRID0ESHGM" xlink:type="simple">NOAA</abbrev>, WCGS, 2006; CB 34212-039, FRAM/Cutting Barcode 100081368 [wet]. <bold>USA, Alaska</bold> –North Pacific, Gulf of Alaska, <named-content xmlns:xlink="http://www.w3.org/1999/xlink" content-type="dwc:verbatimCoordinates" xlink:type="simple"><named-content content-type="geo-json" specific-use="{&#34;type&#34;:&#34;Point&#34;,&#34;coordinates&#34;:[-144.262500,56.115000]}" id="NCID0E3HGM" xlink:type="simple">56°06'54"N, 144°15'45"W</named-content></named-content>, 546–664 m; coll. unknown, 2 July 2000; <named-content xmlns:xlink="http://www.w3.org/1999/xlink" content-type="dwc:institutional_code" xlink:type="simple">USNM</named-content> 1006328 [dry]. –1 colony; Gulf of Alaska, ~<named-content xmlns:xlink="http://www.w3.org/1999/xlink" content-type="dwc:verbatimCoordinates" xlink:type="simple"><named-content content-type="geo-json" specific-use="{&#34;type&#34;:&#34;Point&#34;,&#34;coordinates&#34;:[-137.555556,57.904167]}" id="NCID0EMIGM" xlink:type="simple">57°54'15"N, 137°33'20"W</named-content></named-content>, 601 m; coll. unknown, 21 July 2008; Alaska Fisheries Science Center, <abbrev xmlns:xlink="http://www.w3.org/1999/xlink" content-type="institution" xlink:title="National Oceanographic and Atmospheric Administration" id="ABBRID0ERIGM" xlink:type="simple">NOAA</abbrev> Fisheries, 81-99B-1 [dry].</p><p>Unknown location: WCGS 2006–2006H30 (No FRAM or CB number), provided by E Berntson, <abbrev xmlns:xlink="http://www.w3.org/1999/xlink" content-type="institution" xlink:title="National Oceanographic and Atmospheric Administration" id="ABBRID0EYIGM" xlink:type="simple">NOAA</abbrev> Fisheries Office, Port Orchard, WA.</p><p>
          <bold><tp:taxon-name><tp:taxon-name-part taxon-name-part-type="genus" reg="Swiftia">Swiftia</tp:taxon-name-part><tp:taxon-name-part taxon-name-part-type="uncertainty-rank">cf.</tp:taxon-name-part><tp:taxon-name-part taxon-name-part-type="species" reg="spauldingi">spauldingi</tp:taxon-name-part></tp:taxon-name> (Nutting, 1909)</bold>
        </p><p><bold>Material examined.</bold> ~9 lots</p><p><bold>Other material examined.</bold> – Eastern North Pacific, USA, California, Monterey County, Monterey Bay, in channel, 128 m; 13 April 1928; <named-content xmlns:xlink="http://www.w3.org/1999/xlink" content-type="dwc:institutional_code" xlink:type="simple">USNM</named-content> 78385 [dry]. –Eastern North Pacific, USA, California, Monterey County, Monterey Bay; <bold>Holotype</bold>, <named-content xmlns:xlink="http://www.w3.org/1999/xlink" content-type="dwc:institutional_code" xlink:type="simple">USNM</named-content> 91854 [wet]. –Eastern North Pacific, USA, California, Monterey County, Monterey Bay, 146 m; 22 January 1930; <named-content xmlns:xlink="http://www.w3.org/1999/xlink" content-type="dwc:institutional_code" xlink:type="simple">USNM</named-content> 77289 [dry]. –Eastern North Pacific, USA, California, Monterey Bay, 91 m; 8 February 1930; <named-content xmlns:xlink="http://www.w3.org/1999/xlink" content-type="dwc:institutional_code" xlink:type="simple">USNM</named-content> 77288 [dry]. –1 colony; Eastern North Pacific, Oregon, Curry County, 21 miles slightly north and west of Gold Beach, <named-content xmlns:xlink="http://www.w3.org/1999/xlink" content-type="dwc:verbatimCoordinates" xlink:type="simple"><named-content content-type="geo-json" specific-use="{&#34;type&#34;:&#34;Point&#34;,&#34;coordinates&#34;:[-124.840000,42.457222]}" id="NCID0E3KGM" xlink:type="simple">42°27'26"N, 124°50'24"W</named-content></named-content>, 452 m; coll. <abbrev xmlns:xlink="http://www.w3.org/1999/xlink" content-type="institution" xlink:title="National Oceanographic and Atmospheric Administration" id="ABBRID0EBLGM" xlink:type="simple">NOAA</abbrev>/NFSC, WCGS, 2008; CB 34806-455, FRAM/Cutting Barcode 100116455 [wet]. –Eastern North Pacific, Washington State, W of Juan de Fuca Strait, <named-content xmlns:xlink="http://www.w3.org/1999/xlink" content-type="dwc:verbatimCoordinates" xlink:type="simple"><named-content content-type="geo-json" specific-use="{&#34;type&#34;:&#34;Point&#34;,&#34;coordinates&#34;:[-124.950000,48.500000]}" id="NCID0EJLGM" xlink:type="simple">48°30'00"N, 124°57'00"W</named-content></named-content>, 49 m.; 24 September 1888; <named-content xmlns:xlink="http://www.w3.org/1999/xlink" content-type="dwc:institutional_code" xlink:type="simple">USNM</named-content> 75052 [dry].</p><p>Several other lots [wet], indicating collection locations off the coast of USA, Oregon, Lane County, at Heceta Bank [<named-content xmlns:xlink="http://www.w3.org/1999/xlink" content-type="dwc:institutional_code" xlink:type="simple">USNM</named-content> 57165, wet], and in the Strait of Juan de Fuca, USA, Washington [<named-content xmlns:xlink="http://www.w3.org/1999/xlink" content-type="dwc:institutional_code" xlink:type="simple">USNM</named-content> 57158, wet].</p><p>
          <bold><italic><tp:taxon-name><tp:taxon-name-part taxon-name-part-type="genus" reg="Swiftia">Swiftia</tp:taxon-name-part><tp:taxon-name-part taxon-name-part-type="species" reg="torreyi">torreyi</tp:taxon-name-part></tp:taxon-name></italic> (Nutting, 1909)</bold>
        </p><p><bold>Material examined</bold>. ~16 lots.</p><p><bold>Other material examined. USA, California</bold> – San Diego County, San Diego, Point Loma, <named-content xmlns:xlink="http://www.w3.org/1999/xlink" content-type="dwc:verbatimCoordinates" xlink:type="simple"><named-content content-type="geo-json" specific-use="{&#34;type&#34;:&#34;Point&#34;,&#34;coordinates&#34;:[-116.999722,31.998056]}" id="NCID0EDNGM" xlink:type="simple">31°59'53"N, 116°59'59"W</named-content></named-content>, 201–262 m; coll. R/V ‘Albatross’, station 4311, 4 March 1904; <named-content xmlns:xlink="http://www.w3.org/1999/xlink" content-type="dwc:institutional_code" xlink:type="simple">USNM</named-content> 49522 [wet]. –Eastern N Pacific, Rodriquez Seamount, west of San Miguel Passage, <named-content xmlns:xlink="http://www.w3.org/1999/xlink" content-type="dwc:verbatimCoordinates" xlink:type="simple"><named-content content-type="geo-json" specific-use="{&#34;type&#34;:&#34;Point&#34;,&#34;coordinates&#34;:[-121.100833,34.049167]}" id="NCID0ETNGM" xlink:type="simple">34°02'57"N, 121°06'03"W</named-content></named-content>, 1,029 m; coll. <abbrev xmlns:xlink="http://www.w3.org/1999/xlink" content-type="institution" xlink:title="Monterey Bay Aquarium Research Institute" id="ABBRID0EYNGM" xlink:type="simple">MBARI</abbrev> staff, PI, D Clague, 15 October 2003; <abbrev xmlns:xlink="http://www.w3.org/1999/xlink" content-type="institution" xlink:title="Monterey Bay Aquarium Research Institute" id="ABBRID0E4NGM" xlink:type="simple">MBARI</abbrev> T630-A7 [wet]. –Eastern N Pacific, Rodriquez Seamount, <!--PageBreak -->west of San Miguel Passage, <named-content xmlns:xlink="http://www.w3.org/1999/xlink" content-type="dwc:verbatimCoordinates" xlink:type="simple"><named-content content-type="geo-json" specific-use="{&#34;type&#34;:&#34;Point&#34;,&#34;coordinates&#34;:[-121.100833,34.049167]}" id="NCID0EHOGM" xlink:type="simple">34°02'57"N, 121°06'03"W</named-content></named-content>, 1,029 m; coll. <abbrev xmlns:xlink="http://www.w3.org/1999/xlink" content-type="institution" xlink:title="Monterey Bay Aquarium Research Institute" id="ABBRID0EMOGM" xlink:type="simple">MBARI</abbrev> staff, PI, D Clague, sample T630-A7, 15 October 2003; <named-content xmlns:xlink="http://www.w3.org/1999/xlink" content-type="dwc:institutional_code" xlink:type="simple">USNM</named-content> 1027078 [wet]. –Eastern N Pacific, Davidson Seamount, ~<named-content xmlns:xlink="http://www.w3.org/1999/xlink" content-type="dwc:verbatimCoordinates" xlink:type="simple"><named-content content-type="geo-json" specific-use="{&#34;type&#34;:&#34;Point&#34;,&#34;coordinates&#34;:[-122.699444,35.697500]}" id="NCID0E3OGM" xlink:type="simple">35°41'51"N, 122°41'58"W</named-content></named-content>; coll. <abbrev xmlns:xlink="http://www.w3.org/1999/xlink" content-type="institution" xlink:title="Monterey Bay Aquarium Research Institute" id="ABBRID0EBPGM" xlink:type="simple">MBARI</abbrev> staff, PI, A DeVogeleare, 22 May 2002; <abbrev xmlns:xlink="http://www.w3.org/1999/xlink" content-type="institution" xlink:title="Monterey Bay Aquarium Research Institute" id="ABBRID0EGPGM" xlink:type="simple">MBARI</abbrev> T429-A20C [wet]. –Monterey County, Monterey Bay, <named-content xmlns:xlink="http://www.w3.org/1999/xlink" content-type="dwc:verbatimCoordinates" xlink:type="simple"><named-content content-type="geo-json" specific-use="{&#34;type&#34;:&#34;Point&#34;,&#34;coordinates&#34;:[-121.916667,36.633333]}" id="NCID0EOPGM" xlink:type="simple">36°38'00"N, 121°55'00"W</named-content></named-content> (bearing S 78°E, 6.8 miles) off Point Piños light-house, 1,373–1,742 m; coll. USBCF ‘Albatross’, station 4530, 27 May 1904; <bold>Holotype</bold>–<named-content xmlns:xlink="http://www.w3.org/1999/xlink" content-type="dwc:institutional_code" xlink:type="simple">USNM</named-content> 25433 [wet]. –Monterey County, Monterey Bay, <named-content xmlns:xlink="http://www.w3.org/1999/xlink" content-type="dwc:verbatimCoordinates" xlink:type="simple"><named-content content-type="geo-json" specific-use="{&#34;type&#34;:&#34;Point&#34;,&#34;coordinates&#34;:[-121.916667,36.633333]}" id="NCID0EAQGM" xlink:type="simple">36°38'00"N, 121°55'00"W</named-content></named-content> (bearing S 78°E, 6.8 miles) off Point Piños light-house, 1,373–1,742 m]; coll. USBCF ‘Albatross’, station 4530, 27 May 1904; <bold>Holotype</bold>–<named-content xmlns:xlink="http://www.w3.org/1999/xlink" content-type="dwc:institutional_code" xlink:type="simple">USNM</named-content> 43147 [wet]. –Monterey County, Monterey Bay, <named-content xmlns:xlink="http://www.w3.org/1999/xlink" content-type="dwc:verbatimCoordinates" xlink:type="simple"><named-content content-type="geo-json" specific-use="{&#34;type&#34;:&#34;Point&#34;,&#34;coordinates&#34;:[-121.916667,36.633333]}" id="NCID0ESQGM" xlink:type="simple">36°38'00"N, 121°55'00"W</named-content></named-content> (bearing S 74°E, 7.4 miles) off Point Piños light-house, 1,574.77–1,942.4 m; coll. R/V ‘Albatross’, station 4537, 31 May 1904, det. Nutting; <bold>Paratype</bold>–<named-content xmlns:xlink="http://www.w3.org/1999/xlink" content-type="dwc:institutional_code" xlink:type="simple">USNM</named-content> 58985 [dry]; previous lat./long., 1,566–1,931 m; <named-content xmlns:xlink="http://www.w3.org/1999/xlink" content-type="dwc:institutional_code" xlink:type="simple">CAS</named-content>-IZ 96786 [wet]. –Monterey County, Monterey Bay, 146 m; coll. unknown, 20 February 1930; <named-content xmlns:xlink="http://www.w3.org/1999/xlink" content-type="dwc:institutional_code" xlink:type="simple">USNM</named-content> 87968 [dry]. –Monterey County, Monterey Bay, Point Piños, <named-content xmlns:xlink="http://www.w3.org/1999/xlink" content-type="dwc:verbatimCoordinates" xlink:type="simple"><named-content content-type="geo-json" specific-use="{&#34;type&#34;:&#34;Point&#34;,&#34;coordinates&#34;:[-121.916667,36.633333]}" id="NCID0EURGM" xlink:type="simple">36°38'00"N, 121°55'00"W</named-content></named-content>, 1,381–1,752 m; coll. R/V ‘Albatross’, station 4530, 27 May 1904; <named-content xmlns:xlink="http://www.w3.org/1999/xlink" content-type="dwc:institutional_code" xlink:type="simple">USNM</named-content> 91878 [wet]. –Monterey County, Monterey Bay, <named-content xmlns:xlink="http://www.w3.org/1999/xlink" content-type="dwc:verbatimCoordinates" xlink:type="simple"><named-content content-type="geo-json" specific-use="{&#34;type&#34;:&#34;Point&#34;,&#34;coordinates&#34;:[-121.916667,36.633333]}" id="NCID0EESGM" xlink:type="simple">36°38'00"N, 121°55'00"W</named-content></named-content> (bearing S 46°E, 8.4 miles) off point Piños light-house, 1,552.82 m; coll. R/V ‘Albatross’, station 4546, 3 June 1904, det. Nutting; <bold>Paratype</bold>–<named-content xmlns:xlink="http://www.w3.org/1999/xlink" content-type="dwc:institutional_code" xlink:type="simple">USNM</named-content> 91896 [dry]. –Monterey County, Monterey Canyon, Point Sur, by beam trawl; coll. <abbrev xmlns:xlink="http://www.w3.org/1999/xlink" content-type="institution" xlink:title="Moss Landing Marine Laboratories" id="ABBRID0ETSGM" xlink:type="simple">MLML</abbrev> staff on class cruise, PI, K Coale, 7 April 2008; no station or collection number [wet]. –Eastern N Pacific, Pioneer Seamount, ~<named-content xmlns:xlink="http://www.w3.org/1999/xlink" content-type="dwc:verbatimCoordinates" xlink:type="simple"><named-content content-type="geo-json" specific-use="{&#34;type&#34;:&#34;Point&#34;,&#34;coordinates&#34;:[-123.399444,37.396944]}" id="NCID0E2SGM" xlink:type="simple">37°23'49"N, 123°23'58"W</named-content></named-content>, depth unknown; coll. <abbrev xmlns:xlink="http://www.w3.org/1999/xlink" content-type="institution" xlink:title="Monterey Bay Aquarium Research Institute" id="ABBRID0EATGM" xlink:type="simple">MBARI</abbrev> staff, PI, D Clague, 18 June 2007; <abbrev xmlns:xlink="http://www.w3.org/1999/xlink" content-type="institution" xlink:title="Monterey Bay Aquarium Research Institute" id="ABBRID0EFTGM" xlink:type="simple">MBARI</abbrev> T1100-A7, 61807 [wet]. –Eastern N Pacific, Pioneer Seamount, ~<named-content xmlns:xlink="http://www.w3.org/1999/xlink" content-type="dwc:verbatimCoordinates" xlink:type="simple"><named-content content-type="geo-json" specific-use="{&#34;type&#34;:&#34;Point&#34;,&#34;coordinates&#34;:[-123.399444,37.396944]}" id="NCID0ENTGM" xlink:type="simple">37°23'49"N, 123°23'58"W</named-content></named-content>, 847.5 m; coll. <abbrev xmlns:xlink="http://www.w3.org/1999/xlink" content-type="institution" xlink:title="Monterey Bay Aquarium Research Institute" id="ABBRID0ESTGM" xlink:type="simple">MBARI</abbrev> staff, PI, D Clague, 19 June 2007; <abbrev xmlns:xlink="http://www.w3.org/1999/xlink" content-type="institution" xlink:title="Monterey Bay Aquarium Research Institute" id="ABBRID0EXTGM" xlink:type="simple">MBARI</abbrev> T1101-A21, 61907 [wet]. <bold>USA, Washington</bold> – Grays Harbor County, Quinault Canyon, <named-content xmlns:xlink="http://www.w3.org/1999/xlink" content-type="dwc:verbatimCoordinates" xlink:type="simple"><named-content content-type="geo-json" specific-use="{&#34;type&#34;:&#34;Point&#34;,&#34;coordinates&#34;:[-125.195833,47.483056]}" id="NCID0EBUGM" xlink:type="simple">47°28'59"N, 125°11'45"W</named-content></named-content>, 558 m; coll. R/V ‘John N Cobb’, 16 March 1962; <named-content xmlns:xlink="http://www.w3.org/1999/xlink" content-type="dwc:institutional_code" xlink:type="simple">USNM</named-content> 53971 [wet] (? on ID). –1 colony; Clallam County, edge of Swiftsure Bank, W of Olympic Peninsula, ~<named-content xmlns:xlink="http://www.w3.org/1999/xlink" content-type="dwc:verbatimCoordinates" xlink:type="simple"><named-content content-type="geo-json" specific-use="{&#34;type&#34;:&#34;Point&#34;,&#34;coordinates&#34;:[-125.486389,47.931667]}" id="NCID0ERUGM" xlink:type="simple">47°55'54"N, 125°29'11"W</named-content></named-content>, 429 m; coll. OCNMS Survey Expedition 2008, 12 July 2008; Jar 787, EPI 202 [wet]. –Olympic Peninsula, Clallam County, <named-content xmlns:xlink="http://www.w3.org/1999/xlink" content-type="dwc:verbatimCoordinates" xlink:type="simple"><named-content content-type="geo-json" specific-use="{&#34;type&#34;:&#34;Point&#34;,&#34;coordinates&#34;:[-125.844167,48.122778]}" id="NCID0EZUGM" xlink:type="simple">48°07'22"N, 125°50'39"W</named-content></named-content>, depth not indicated; coll. R/V ‘Miller Freeman’, 2000 west coast slope fisheries survey, 12 October 2000; <named-content xmlns:xlink="http://www.w3.org/1999/xlink" content-type="dwc:institutional_code" xlink:type="simple">USNM</named-content> 100840 [wet]. –Strait of Juan de Fuca, ~2,200 m; coll. <abbrev xmlns:xlink="http://www.w3.org/1999/xlink" content-type="institution" xlink:title="Monterey Bay Aquarium Research Institute" id="ABBRID0EGVGM" xlink:type="simple">MBARI</abbrev> staff, PI, D Stakes, 4 September 2004; <abbrev xmlns:xlink="http://www.w3.org/1999/xlink" content-type="institution" xlink:title="Monterey Bay Aquarium Research Institute" id="ABBRID0ELVGM" xlink:type="simple">MBARI</abbrev> T738-A1, 2004-248 [wet].</p><p><bold>Other material examined.</bold> – USA, California, Monterey County, Monterey Bay, <named-content xmlns:xlink="http://www.w3.org/1999/xlink" content-type="dwc:verbatimCoordinates" xlink:type="simple"><named-content content-type="geo-json" specific-use="{&#34;type&#34;:&#34;Point&#34;,&#34;coordinates&#34;:[-121.916667,36.633333]}" id="NCID0EXVGM" xlink:type="simple">36°38'00"N, 121°55'00"W</named-content></named-content> (bearing S 39°E, 10.7 miles) off Point Piños light-house, 716–953 m; coll. USBCF ‘Albatross’, station 4514; repository unknown. –1 colony; no location data or date; <named-content xmlns:xlink="http://www.w3.org/1999/xlink" content-type="dwc:institutional_code" xlink:type="simple">CAS</named-content>-IZ 96794 [wet].</p><p>
          <bold><italic><tp:taxon-name><tp:taxon-name-part taxon-name-part-type="genus" reg="Swiftia">Swiftia</tp:taxon-name-part><tp:taxon-name-part taxon-name-part-type="species" reg="pusilla">pusilla</tp:taxon-name-part></tp:taxon-name></italic> (Nutting, 1909)</bold>
        </p><p><bold>Material examined.</bold> No specimens in <abbrev xmlns:xlink="http://www.w3.org/1999/xlink" content-type="institution" xlink:title="Santa Barbara Museum of Natural History" id="ABBRID0EYWGM" xlink:type="simple">SBMNH</abbrev> collection.</p><p><bold>Other material examined.</bold> – fragment; USA, California, San Diego County, San Diego, Point Loma, ~<named-content xmlns:xlink="http://www.w3.org/1999/xlink" content-type="dwc:verbatimCoordinates" xlink:type="simple"><named-content content-type="geo-json" specific-use="{&#34;type&#34;:&#34;Point&#34;,&#34;coordinates&#34;:[-117.296389,32.652778]}" id="NCID0EEXGM" xlink:type="simple">32°39'10"N, 117°17'47"W</named-content></named-content>, 166–177 m; coll. R/V ‘Albatross’, station 4361, 15 March 1904; <named-content xmlns:xlink="http://www.w3.org/1999/xlink" content-type="dwc:institutional_code" xlink:type="simple">USNM</named-content> 25430, <bold>Holotype</bold> [wet &amp; dry]. (Identification still uncertain.)</p><!--PageBreak --><p>
          <bold><italic><tp:taxon-name><tp:taxon-name-part taxon-name-part-type="genus" reg="Thesea">Thesea</tp:taxon-name-part></tp:taxon-name></italic> sp. (various possible species, such as <italic><tp:taxon-name><tp:taxon-name-part taxon-name-part-type="genus" reg="Thesea">T.</tp:taxon-name-part><tp:taxon-name-part taxon-name-part-type="species" reg="filiformis">filiformis</tp:taxon-name-part></tp:taxon-name>, <tp:taxon-name><tp:taxon-name-part taxon-name-part-type="genus" reg="Thesea">T.</tp:taxon-name-part></tp:taxon-name><tp:taxon-name><tp:taxon-name-part taxon-name-part-type="genus" reg="Thesea"/><tp:taxon-name-part taxon-name-part-type="species" reg="mitsukurii">mitsukurii</tp:taxon-name-part></tp:taxon-name></italic> ?)</bold>
        </p><p><bold>Material examined.</bold> ~65 lots. <bold>USA, California</bold> – 1 fragment; San Diego County, off Point Loma, mud, ~<named-content xmlns:xlink="http://www.w3.org/1999/xlink" content-type="dwc:verbatimCoordinates" xlink:type="simple"><named-content content-type="geo-json" specific-use="{&#34;type&#34;:&#34;Point&#34;,&#34;coordinates&#34;:[-117.222222,32.641667]}" id="NCID0EDZGM" xlink:type="simple">32°38'30"N, 117°13'20"W</named-content></named-content>, 64–69 m; coll. ‘EW Scripps’, 9 October 1946; (in ovulid snail collection, with shells of <italic><tp:taxon-name><tp:taxon-name-part taxon-name-part-type="genus" reg="Neosimnia">Neosimnia</tp:taxon-name-part><tp:taxon-name-part taxon-name-part-type="species" reg="loebbeckeana">loebbeckeana</tp:taxon-name-part></tp:taxon-name></italic>), <abbrev xmlns:xlink="http://www.w3.org/1999/xlink" content-type="institution" xlink:title="Santa Barbara Museum of Natural History" id="ABBRID0ETZGM" xlink:type="simple">SBMNH</abbrev> 13304 [dry]. –multiple fragments; San Diego County, off Point Loma, <named-content xmlns:xlink="http://www.w3.org/1999/xlink" content-type="dwc:verbatimCoordinates" xlink:type="simple"><named-content content-type="geo-json" specific-use="{&#34;type&#34;:&#34;Point&#34;,&#34;coordinates&#34;:[-117.233333,32.650000]}" id="NCID0E2ZGM" xlink:type="simple">32°39'00"N, 117°14'00"W</named-content></named-content>, with an ID H46-102; <abbrev xmlns:xlink="http://www.w3.org/1999/xlink" content-type="institution" xlink:title="Santa Barbara Museum of Natural History" id="ABBRID0EA1GM" xlink:type="simple">SBMNH</abbrev> 422908 [wet]. –2 fragments; San Diego County, San Diego, from a station off Point Loma, ~<named-content xmlns:xlink="http://www.w3.org/1999/xlink" content-type="dwc:verbatimCoordinates" xlink:type="simple"><named-content content-type="geo-json" specific-use="{&#34;type&#34;:&#34;Point&#34;,&#34;coordinates&#34;:[-117.276389,32.684167]}" id="NCID0EI1GM" xlink:type="simple">32°41'03"N, 117°16'35"W</named-content></named-content>; coll. MBL, no other data; <abbrev xmlns:xlink="http://www.w3.org/1999/xlink" content-type="institution" xlink:title="Santa Barbara Museum of Natural History" id="ABBRID0EN1GM" xlink:type="simple">SBMNH</abbrev> 265944 [wet]. –fragments; San Diego County, San Diego, from a station off point Loma, station SD-1 ~<named-content xmlns:xlink="http://www.w3.org/1999/xlink" content-type="dwc:verbatimCoordinates" xlink:type="simple"><named-content content-type="geo-json" specific-use="{&#34;type&#34;:&#34;Point&#34;,&#34;coordinates&#34;:[-117.276389,32.684167]}" id="NCID0EV1GM" xlink:type="simple">32°41'03"N, 117°16'35"W</named-content></named-content>, 61 m; coll. MBL, 12 January 1998; <abbrev xmlns:xlink="http://www.w3.org/1999/xlink" content-type="institution" xlink:title="Santa Barbara Museum of Natural History" id="ABBRID0E11GM" xlink:type="simple">SBMNH</abbrev> 265943 [wet]. –fragments; San Diego County, 2.1 miles, 268° T from Scripps Institute Pier, Hayward grab–compact green mud, <named-content xmlns:xlink="http://www.w3.org/1999/xlink" content-type="dwc:verbatimCoordinates" xlink:type="simple"><named-content content-type="geo-json" specific-use="{&#34;type&#34;:&#34;Point&#34;,&#34;coordinates&#34;:[-117.300000,32.866667]}" id="NCID0EC2GM" xlink:type="simple">32°52'00"N, 117°18'00"W</named-content></named-content>, coll. R/V ‘Velero IV’, station 4757-56, 8 December 1956; <abbrev xmlns:xlink="http://www.w3.org/1999/xlink" content-type="institution" xlink:title="Santa Barbara Museum of Natural History" id="ABBRID0EH2GM" xlink:type="simple">SBMNH</abbrev> 422346 [wet]. –fragments; Los Angeles County, San Clemente Island, 1 mile NE of Castle Rock, gray sand, <named-content xmlns:xlink="http://www.w3.org/1999/xlink" content-type="dwc:verbatimCoordinates" xlink:type="simple"><named-content content-type="geo-json" specific-use="{&#34;type&#34;:&#34;Point&#34;,&#34;coordinates&#34;:[-118.605556,33.050000]}" id="NCID0EP2GM" xlink:type="simple">33°03'00"N, 118°36'20"W</named-content></named-content> (end), 84–91 m; coll. R/V ‘Velero III’, station 1326-41, 8 June 1941; <abbrev xmlns:xlink="http://www.w3.org/1999/xlink" content-type="institution" xlink:title="Santa Barbara Museum of Natural History" id="ABBRID0EU2GM" xlink:type="simple">SBMNH</abbrev> 422339 [wet]. –strands; Los Angeles County, Santa Catalina Island, 1 mile SW of Ben Weston Point, mud, sand, gravel, <named-content xmlns:xlink="http://www.w3.org/1999/xlink" content-type="dwc:verbatimCoordinates" xlink:type="simple"><named-content content-type="geo-json" specific-use="{&#34;type&#34;:&#34;Point&#34;,&#34;coordinates&#34;:[-118.509722,33.348611]}" id="NCID0E32GM" xlink:type="simple">33°20'55"N, 118°30'35"W</named-content></named-content> (end), 82–89 m; coll. R/V ‘Velero III’, station 1316-41, 17 May 1941; <abbrev xmlns:xlink="http://www.w3.org/1999/xlink" content-type="institution" xlink:title="Santa Barbara Museum of Natural History" id="ABBRID0EB3GM" xlink:type="simple">SBMNH</abbrev> 265942 [wet]. –fragments; Los Angeles County, off Corona del Mar, <named-content xmlns:xlink="http://www.w3.org/1999/xlink" content-type="dwc:verbatimCoordinates" xlink:type="simple"><named-content content-type="geo-json" specific-use="{&#34;type&#34;:&#34;Point&#34;,&#34;coordinates&#34;:[-117.880000,33.596667]}" id="NCID0EJ3GM" xlink:type="simple">33°35'48"N, 117°52'48"W</named-content></named-content>, 46 m; coll. MacGinitie, 21 February 1954; <abbrev xmlns:xlink="http://www.w3.org/1999/xlink" content-type="institution" xlink:title="Santa Barbara Museum of Natural History" id="ABBRID0EO3GM" xlink:type="simple">SBMNH</abbrev> 422355 [wet]. –multiple fragments; Los Angeles County, Catalina Island, Ship Rock, <named-content xmlns:xlink="http://www.w3.org/1999/xlink" content-type="dwc:verbatimCoordinates" xlink:type="simple"><named-content content-type="geo-json" specific-use="{&#34;type&#34;:&#34;Point&#34;,&#34;coordinates&#34;:[-118.483333,33.450000]}" id="NCID0EW3GM" xlink:type="simple">33°27'00"N, 118°29'00"W</named-content></named-content>, 82–101 m; coll. J Morin, 7 July 1977; <abbrev xmlns:xlink="http://www.w3.org/1999/xlink" content-type="institution" xlink:title="Santa Barbara Museum of Natural History" id="ABBRID0E23GM" xlink:type="simple">SBMNH</abbrev> 422353 [wet]. –strands; Los Angeles County, Catalina Island, 2 mi. W of Church Rock, mud, sand, <named-content xmlns:xlink="http://www.w3.org/1999/xlink" content-type="dwc:verbatimCoordinates" xlink:type="simple"><named-content content-type="geo-json" specific-use="{&#34;type&#34;:&#34;Point&#34;,&#34;coordinates&#34;:[-118.363889,33.290278]}" id="NCID0ED4GM" xlink:type="simple">33°17'25"N, 118°21'50"W</named-content></named-content> (end), 82–96 m; coll. R/V ‘Velero III’, station 1321-41, 18 May 1941; <abbrev xmlns:xlink="http://www.w3.org/1999/xlink" content-type="institution" xlink:title="Santa Barbara Museum of Natural History" id="ABBRID0EI4GM" xlink:type="simple">SBMNH</abbrev> 422338 [wet]. –multiple strands; Los Angeles County, Santa Catalina Island, White Cove, mud and sand, <named-content xmlns:xlink="http://www.w3.org/1999/xlink" content-type="dwc:verbatimCoordinates" xlink:type="simple"><named-content content-type="geo-json" specific-use="{&#34;type&#34;:&#34;Point&#34;,&#34;coordinates&#34;:[-118.350000,33.384722]}" id="NCID0EQ4GM" xlink:type="simple">33°23'05"N, 118°21'00"W</named-content></named-content>, 66–75 m; coll. R/V ‘Velero III’, station 998-39, 12 August 1939; <abbrev xmlns:xlink="http://www.w3.org/1999/xlink" content-type="institution" xlink:title="Santa Barbara Museum of Natural History" id="ABBRID0EV4GM" xlink:type="simple">SBMNH</abbrev> 422335 [wet]. –a few strands; Los Angeles County, Santa Catalina Island, off Bird Rock, rock, coarse shell, kelp, <named-content xmlns:xlink="http://www.w3.org/1999/xlink" content-type="dwc:verbatimCoordinates" xlink:type="simple"><named-content content-type="geo-json" specific-use="{&#34;type&#34;:&#34;Point&#34;,&#34;coordinates&#34;:[-118.483333,33.455556]}" id="NCID0E44GM" xlink:type="simple">33°27'20"N, 118°29'00"W</named-content></named-content> (end), 56–73 m; coll. R/V ‘Velero III’, station 1187-40, by small dredge boat, 29 Sept. 1940; <abbrev xmlns:xlink="http://www.w3.org/1999/xlink" content-type="institution" xlink:title="Santa Barbara Museum of Natural History" id="ABBRID0EC5GM" xlink:type="simple">SBMNH</abbrev> 422347 [wet]. –fragments; Los Angeles County, N of Santa Catalina Island, off Eagle Bank, gray sand, <named-content xmlns:xlink="http://www.w3.org/1999/xlink" content-type="dwc:verbatimCoordinates" xlink:type="simple"><named-content content-type="geo-json" specific-use="{&#34;type&#34;:&#34;Point&#34;,&#34;coordinates&#34;:[-118.500000,33.461111]}" id="NCID0EK5GM" xlink:type="simple">33°27'40"N, 118°30'00"W</named-content></named-content> (end), 73–78 m; coll. R/V ‘Velero III’, station 1178-40, 10 September 1940; <abbrev xmlns:xlink="http://www.w3.org/1999/xlink" content-type="institution" xlink:title="Santa Barbara Museum of Natural History" id="ABBRID0EP5GM" xlink:type="simple">SBMNH</abbrev> 422345 [wet]. –multiple fragments; Los Angeles County, 3.6 miles, 250° T from Newport Beach Pier, Hayward grab–dark green, sandy silt, <named-content xmlns:xlink="http://www.w3.org/1999/xlink" content-type="dwc:verbatimCoordinates" xlink:type="simple"><named-content content-type="geo-json" specific-use="{&#34;type&#34;:&#34;Point&#34;,&#34;coordinates&#34;:[-117.997778,33.586667]}" id="NCID0EX5GM" xlink:type="simple">33°35'12"N, 117°59'52"W</named-content></named-content>; coll. R/V ‘Velero IV’, station 5087-57, 22 May 1957; <abbrev xmlns:xlink="http://www.w3.org/1999/xlink" content-type="institution" xlink:title="Santa Barbara Museum of Natural History" id="ABBRID0E35GM" xlink:type="simple">SBMNH</abbrev> 422337 [wet]. –multiple colony fragments; Los Angeles County, 8.6 miles, 142° T, from Point Fermin, dredge–sand, <named-content xmlns:xlink="http://www.w3.org/1999/xlink" content-type="dwc:verbatimCoordinates" xlink:type="simple"><named-content content-type="geo-json" specific-use="{&#34;type&#34;:&#34;Point&#34;,&#34;coordinates&#34;:[-118.184167,33.592778]}" id="NCID0EE6GM" xlink:type="simple">33°35'34"N, 118°11'03"W</named-content></named-content> (end), 49 m; coll. R/V ‘Velero IV’, station 2043-51, 20 July 1951; <abbrev xmlns:xlink="http://www.w3.org/1999/xlink" content-type="institution" xlink:title="Santa Barbara Museum of Natural History" id="ABBRID0EJ6GM" xlink:type="simple">SBMNH</abbrev> 422332 [wet]. –multiple strands/colonies; Los Angeles County, Palos Verdes Estates, Bluff Cove, <named-content xmlns:xlink="http://www.w3.org/1999/xlink" content-type="dwc:verbatimCoordinates" xlink:type="simple"><named-content content-type="geo-json" specific-use="{&#34;type&#34;:&#34;Point&#34;,&#34;coordinates&#34;:[-118.413056,33.788333]}" id="NCID0ER6GM" xlink:type="simple">33°47'18"N, 118°24'47"W</named-content></named-content>; coll. T Burch, station 40129, 22 August 1940; <abbrev xmlns:xlink="http://www.w3.org/1999/xlink" content-type="institution" xlink:title="Santa Barbara Museum of Natural History" id="ABBRID0EW6GM" xlink:type="simple">SBMNH</abbrev> 423086 [wet]. –multiple strands; Los Angeles County, off Redondo Beach, <named-content xmlns:xlink="http://www.w3.org/1999/xlink" content-type="dwc:verbatimCoordinates" xlink:type="simple"><named-content content-type="geo-json" specific-use="{&#34;type&#34;:&#34;Point&#34;,&#34;coordinates&#34;:[-118.414167,33.846667]}" id="NCID0E56GM" xlink:type="simple">33°50'48"N, 118°24'51"W</named-content></named-content>, 27–91 m; coll. T Burch, station 3929, 3 August 1939; <abbrev xmlns:xlink="http://www.w3.org/1999/xlink" content-type="institution" xlink:title="Santa Barbara Museum of Natural History" id="ABBRID0EDAHM" xlink:type="simple">SBMNH</abbrev> 265941 [wet]. –multiple fragments; Santa Monica, Santa Monica Bay, <named-content xmlns:xlink="http://www.w3.org/1999/xlink" content-type="dwc:verbatimCoordinates" xlink:type="simple"><named-content content-type="geo-json" specific-use="{&#34;type&#34;:&#34;Point&#34;,&#34;coordinates&#34;:[-118.446944,33.859722]}" id="NCID0ELAHM" xlink:type="simple">33°51'35"N, 118°26'49"W</named-content></named-content>, by VanVeen grab, 60 m; coll. City of Los Angeles, Environmental Monitoring Division, 21 July 2003; <abbrev xmlns:xlink="http://www.w3.org/1999/xlink" content-type="institution" xlink:title="Los Angeles County Museum of Natural History" id="ABBRID0EQAHM" xlink:type="simple">LACoMNH</abbrev><!--PageBreak -->Marine Biodiversity Center process number 10231 [wet]. –3 samples (combined), multiple strands; Los Angeles County, near Hyperion Stack, between Castle Rock and the Manhattan Beach Pier, lot 4068–.85 miles, 285° T from Hyperion Stack, <named-content xmlns:xlink="http://www.w3.org/1999/xlink" content-type="dwc:verbatimCoordinates" xlink:type="simple"><named-content content-type="geo-json" specific-use="{&#34;type&#34;:&#34;Point&#34;,&#34;coordinates&#34;:[-118.447778,33.932778]}" id="NCID0E1AHM" xlink:type="simple">33°55'58"N, 118°26'52"W</named-content></named-content>, lot 4069.9 miles, 294° T from Hyperion Stack, <named-content xmlns:xlink="http://www.w3.org/1999/xlink" content-type="dwc:verbatimCoordinates" xlink:type="simple"><named-content content-type="geo-json" specific-use="{&#34;type&#34;:&#34;Point&#34;,&#34;coordinates&#34;:[-118.447500,33.935278]}" id="NCID0ECBHM" xlink:type="simple">33°56'07"N, 118°26'51"W</named-content></named-content>, lot 4071–1.4 miles, 235° T from Hyperion Stack, <named-content xmlns:xlink="http://www.w3.org/1999/xlink" content-type="dwc:verbatimCoordinates" xlink:type="simple"><named-content content-type="geo-json" specific-use="{&#34;type&#34;:&#34;Point&#34;,&#34;coordinates&#34;:[-118.454167,33.915833]}" id="NCID0EKBHM" xlink:type="simple">33°54'57"N, 118°27'15"W</named-content></named-content>; coll. R/V ‘Velero IV’, stations 4068, 4069 &amp; 4071, 16 April 1956; <abbrev xmlns:xlink="http://www.w3.org/1999/xlink" content-type="institution" xlink:title="Santa Barbara Museum of Natural History" id="ABBRID0EPBHM" xlink:type="simple">SBMNH</abbrev> 422907, [wet]. –multiple colonies/fragments; Los Angeles County, Santa Monica Bay, dredge–rocky bottom, <named-content xmlns:xlink="http://www.w3.org/1999/xlink" content-type="dwc:verbatimCoordinates" xlink:type="simple"><named-content content-type="geo-json" specific-use="{&#34;type&#34;:&#34;Point&#34;,&#34;coordinates&#34;:[-118.528889,33.871111]}" id="NCID0EXBHM" xlink:type="simple">33°52'16"N, 118°31'44"W</named-content></named-content> (end), 67 m; coll. R/V ‘Velero IV’, station 3539-55, 12 October 1955; <abbrev xmlns:xlink="http://www.w3.org/1999/xlink" content-type="institution" xlink:title="Santa Barbara Museum of Natural History" id="ABBRID0E3BHM" xlink:type="simple">SBMNH</abbrev> 422344 [wet]. –numerous fragments (colonies); Los Angeles County, Santa Monica, <named-content xmlns:xlink="http://www.w3.org/1999/xlink" content-type="dwc:verbatimCoordinates" xlink:type="simple"><named-content content-type="geo-json" specific-use="{&#34;type&#34;:&#34;Point&#34;,&#34;coordinates&#34;:[-118.511389,34.000556]}" id="NCID0EECHM" xlink:type="simple">34°00'02"N, 118°30'41"W</named-content></named-content>, 61 m; coll. SCCWRP, station S-20, 16 April 1974; <abbrev xmlns:xlink="http://www.w3.org/1999/xlink" content-type="institution" xlink:title="Santa Barbara Museum of Natural History" id="ABBRID0EJCHM" xlink:type="simple">SBMNH</abbrev> 422354 [wet]. –fragments/colonies; Santa Barbara County, 3 miles south of Santa Barbara, <named-content xmlns:xlink="http://www.w3.org/1999/xlink" content-type="dwc:verbatimCoordinates" xlink:type="simple"><named-content content-type="geo-json" specific-use="{&#34;type&#34;:&#34;Point&#34;,&#34;coordinates&#34;:[-119.672500,34.373056]}" id="NCID0ERCHM" xlink:type="simple">34°22'23"N, 119°40'21"W</named-content></named-content>, 76 m; coll. P Scott, 29 September 1986; <abbrev xmlns:xlink="http://www.w3.org/1999/xlink" content-type="institution" xlink:title="Santa Barbara Museum of Natural History" id="ABBRID0EWCHM" xlink:type="simple">SBMNH</abbrev> 422352 [wet]. –numerous fragments/colonies (mixed species?); Santa Barbara County, 3 miles south of Santa Barbara, <named-content xmlns:xlink="http://www.w3.org/1999/xlink" content-type="dwc:verbatimCoordinates" xlink:type="simple"><named-content content-type="geo-json" specific-use="{&#34;type&#34;:&#34;Point&#34;,&#34;coordinates&#34;:[-119.672500,34.373056]}" id="NCID0E5CHM" xlink:type="simple">34°22'23"N, 119°40'21"W</named-content></named-content>, 76 m; coll. P Scott, 29 Sept. 1986; with barnacles, possibly from the genus <italic><tp:taxon-name><tp:taxon-name-part taxon-name-part-type="genus" reg="Lepas">Lepas</tp:taxon-name-part></tp:taxon-name></italic> attached; <abbrev xmlns:xlink="http://www.w3.org/1999/xlink" content-type="institution" xlink:title="Santa Barbara Museum of Natural History" id="ABBRID0EKDHM" xlink:type="simple">SBMNH</abbrev> 422356 [wet]. –several fragments (long); Santa Barbara County, Santa Barbara, 2 miles off Lighthouse, <named-content xmlns:xlink="http://www.w3.org/1999/xlink" content-type="dwc:verbatimCoordinates" xlink:type="simple"><named-content content-type="geo-json" specific-use="{&#34;type&#34;:&#34;Point&#34;,&#34;coordinates&#34;:[-119.720000,34.366944]}" id="NCID0ESDHM" xlink:type="simple">34°22'01"N, 119°43'12"W</named-content></named-content>, 55 m; coll. J Vucci and J Butterfield, 29 April 1974, with an otter trawl on a sand and rock bottom; <abbrev xmlns:xlink="http://www.w3.org/1999/xlink" content-type="institution" xlink:title="Santa Barbara Museum of Natural History" id="ABBRID0EXDHM" xlink:type="simple">SBMNH</abbrev> 422905 [DH 416 =<abbrev xmlns:xlink="http://www.w3.org/1999/xlink" content-type="institution" xlink:title="Santa Barbara Museum of Natural History" id="ABBRID0E3DHM" xlink:type="simple">SBMNH</abbrev>-01; dry]. –fragment/colony; Santa Barbara County, N of Santa Barbara, 5 Mile Reef, <named-content xmlns:xlink="http://www.w3.org/1999/xlink" content-type="dwc:verbatimCoordinates" xlink:type="simple"><named-content content-type="geo-json" specific-use="{&#34;type&#34;:&#34;Point&#34;,&#34;coordinates&#34;:[-123.033333,34.750000]}" id="NCID0EEEHM" xlink:type="simple">34°45'00"N, 123°02'00"W</named-content></named-content>, 204 m; coll. P Brophy, 4 June 1967; <abbrev xmlns:xlink="http://www.w3.org/1999/xlink" content-type="institution" xlink:title="Santa Barbara Museum of Natural History" id="ABBRID0EJEHM" xlink:type="simple">SBMNH</abbrev> 45694 [wet]. –1 fragment; Santa Barbara County, N of Santa Barbara, 5 Mile Reef, <named-content xmlns:xlink="http://www.w3.org/1999/xlink" content-type="dwc:verbatimCoordinates" xlink:type="simple"><named-content content-type="geo-json" specific-use="{&#34;type&#34;:&#34;Point&#34;,&#34;coordinates&#34;:[-123.033333,34.750000]}" id="NCID0EREHM" xlink:type="simple">34°45'00"N, 123°02'00"W</named-content></named-content>, 204 m; coll. P Brophy, 4 June 1967; [DH, <abbrev xmlns:xlink="http://www.w3.org/1999/xlink" content-type="institution" xlink:title="Santa Barbara Museum of Natural History" id="ABBRID0EWEHM" xlink:type="simple">SBMNH</abbrev>-05; <abbrev xmlns:xlink="http://www.w3.org/1999/xlink" content-type="institution" xlink:title="Santa Barbara Museum of Natural History" id="ABBRID0E2EHM" xlink:type="simple">SBMNH</abbrev> 422906; dry]. –several colonies; California Channel Islands, by trawl, 55 m; coll. P Brophy, April 1974; <abbrev xmlns:xlink="http://www.w3.org/1999/xlink" content-type="institution" xlink:title="Santa Barbara Museum of Natural History" id="ABBRID0EAFHM" xlink:type="simple">SBMNH</abbrev> 45596 [wet]. –1 colony, with base (?); California Channel Island area, by trawl; coll. P Brophy; <abbrev xmlns:xlink="http://www.w3.org/1999/xlink" content-type="institution" xlink:title="Santa Barbara Museum of Natural History" id="ABBRID0EFFHM" xlink:type="simple">SBMNH</abbrev> 45606 [wet]. –fragment/colony; Santa Barbara County, Santa Cruz Basin, in a beam trawl, 10.5 miles, 242° S from Anacapa Lighthouse, <named-content xmlns:xlink="http://www.w3.org/1999/xlink" content-type="dwc:verbatimCoordinates" xlink:type="simple"><named-content content-type="geo-json" specific-use="{&#34;type&#34;:&#34;Point&#34;,&#34;coordinates&#34;:[-119.595833,33.916667]}" id="NCID0ENFHM" xlink:type="simple">33°55'00"N, 119°35'45"W</named-content></named-content>, 909 m; coll. T Phillips, ‘Velero IV’, station 13621-69, 14 November 1969; <abbrev xmlns:xlink="http://www.w3.org/1999/xlink" content-type="institution" xlink:title="Santa Barbara Museum of Natural History" id="ABBRID0ESFHM" xlink:type="simple">SBMNH</abbrev> 45598 [wet]. –1 colony fragment; Santa Barbara County, 3.7 miles, 21° T to Crook Point, San Miguel Island, <named-content xmlns:xlink="http://www.w3.org/1999/xlink" content-type="dwc:verbatimCoordinates" xlink:type="simple"><named-content content-type="geo-json" specific-use="{&#34;type&#34;:&#34;Point&#34;,&#34;coordinates&#34;:[-120.361667,33.946667]}" id="NCID0E1FHM" xlink:type="simple">33°56'48"N, 120°21'42"W</named-content></named-content> (end), 118 m; coll. R/V ‘Velero IV’, station 24882-76, 28 April 1976; <abbrev xmlns:xlink="http://www.w3.org/1999/xlink" content-type="institution" xlink:title="Santa Barbara Museum of Natural History" id="ABBRID0E6FHM" xlink:type="simple">SBMNH</abbrev> 422904 [wet]. <bold>MEXICO, Baja California Sur (Pacific Coast)</bold> – multiple fragments; 7 miles, 260° T from Punta Abreojos, sigsbee trawl, sand and mud bottom, <named-content xmlns:xlink="http://www.w3.org/1999/xlink" content-type="dwc:verbatimCoordinates" xlink:type="simple"><named-content content-type="geo-json" specific-use="{&#34;type&#34;:&#34;Point&#34;,&#34;coordinates&#34;:[-113.678611,26.663333]}" id="NCID0EJGHM" xlink:type="simple">26°39'48"N, 113°40'43"W</named-content></named-content> (end), 44 m; coll. R/V ‘Velero IV’, station 1953-50, 20 April 1950; <abbrev xmlns:xlink="http://www.w3.org/1999/xlink" content-type="institution" xlink:title="Santa Barbara Museum of Natural History" id="ABBRID0EOGHM" xlink:type="simple">SBMNH</abbrev> 422342 [wet]. –1 colony; 8.5 miles S of Canal de Dewey, sand, broken shell, gravel, <named-content xmlns:xlink="http://www.w3.org/1999/xlink" content-type="dwc:verbatimCoordinates" xlink:type="simple"><named-content content-type="geo-json" specific-use="{&#34;type&#34;:&#34;Point&#34;,&#34;coordinates&#34;:[-115.083889,27.704167]}" id="NCID0EWGHM" xlink:type="simple">27°42'15"N, 115°05'02"W</named-content></named-content> (end), 89 m; coll. R/V ‘Velero III’, station 1259-41, 27 February 1941; <abbrev xmlns:xlink="http://www.w3.org/1999/xlink" content-type="institution" xlink:title="Santa Barbara Museum of Natural History" id="ABBRID0E2GHM" xlink:type="simple">SBMNH</abbrev> 422343 [wet]. <bold>MEXICO, Baja California Norte (Pacific Coast)</bold> – multiple colonies; 8 miles SW of Isla Cedros, green, fine sand, coral, <named-content xmlns:xlink="http://www.w3.org/1999/xlink" content-type="dwc:verbatimCoordinates" xlink:type="simple"><named-content content-type="geo-json" specific-use="{&#34;type&#34;:&#34;Point&#34;,&#34;coordinates&#34;:[-115.483333,28.000000]}" id="NCID0EFHHM" xlink:type="simple">28°00'00"N, 115°29'00"W</named-content></named-content> (end), 115–118 m; coll. R/V ‘Velero III’, station 1254-41, 26 February 1941; <abbrev xmlns:xlink="http://www.w3.org/1999/xlink" content-type="institution" xlink:title="Santa Barbara Museum of Natural History" id="ABBRID0EKHHM" xlink:type="simple">SBMNH</abbrev> 422350 [wet]. –1 colony (with base, on flat, black rock); Isla Cedros, Cabo de San Augustin, SW of island, 8 miles, 243° T, dredge–fine sand, mud bottom, <named-content xmlns:xlink="http://www.w3.org/1999/xlink" content-type="dwc:verbatimCoordinates" xlink:type="simple"><named-content content-type="geo-json" specific-use="{&#34;type&#34;:&#34;Point&#34;,&#34;coordinates&#34;:[-115.491667,28.017222]}" id="NCID0ESHHM" xlink:type="simple">28°01'02"N, 115°29'30"W</named-content></named-content> (end), 109 m; coll. R/V ‘Velero IV’, station 1948-50, 27 April 1950; <abbrev xmlns:xlink="http://www.w3.org/1999/xlink" content-type="institution" xlink:title="Santa Barbara Museum of Natural History" id="ABBRID0EXHHM" xlink:type="simple">SBMNH</abbrev> 422341 [wet]. –fragment; off Islas San Benitos, S of islands, fine green sand, <named-content xmlns:xlink="http://www.w3.org/1999/xlink" content-type="dwc:verbatimCoordinates" xlink:type="simple"><named-content content-type="geo-json" specific-use="{&#34;type&#34;:&#34;Point&#34;,&#34;coordinates&#34;:[-115.587500,28.212500]}" id="NCID0E6HHM" xlink:type="simple">28°12'45"N, 115°35'15"W</named-content></named-content> (end), 129–173 <!--PageBreak -->m; coll. R/V ‘Velero III’, station 1010-39, 20 August 1939; <abbrev xmlns:xlink="http://www.w3.org/1999/xlink" content-type="institution" xlink:title="Santa Barbara Museum of Natural History" id="ABBRID0EGIHM" xlink:type="simple">SBMNH</abbrev> 422348 [wet]. –1 fragment; 5.5 miles S of Islas San Benitos, fine green sand, coarse grey sand, <named-content xmlns:xlink="http://www.w3.org/1999/xlink" content-type="dwc:verbatimCoordinates" xlink:type="simple"><named-content content-type="geo-json" specific-use="{&#34;type&#34;:&#34;Point&#34;,&#34;coordinates&#34;:[-115.584722,28.231944]}" id="NCID0EOIHM" xlink:type="simple">28°13'55"N, 115°35'05"W</named-content></named-content> (end), 120–147 m; coll. R/V ‘Velero III’, station 1251-41, 26 February 1941; <abbrev xmlns:xlink="http://www.w3.org/1999/xlink" content-type="institution" xlink:title="Santa Barbara Museum of Natural History" id="ABBRID0ETIHM" xlink:type="simple">SBMNH</abbrev> 422351 [wet]. –1 colony; outer coast, SE of Cabo San Quintin, <named-content xmlns:xlink="http://www.w3.org/1999/xlink" content-type="dwc:verbatimCoordinates" xlink:type="simple"><named-content content-type="geo-json" specific-use="{&#34;type&#34;:&#34;Point&#34;,&#34;coordinates&#34;:[-115.911111,30.294444]}" id="NCID0E2IHM" xlink:type="simple">30°17'40"N, 115°54'40"W</named-content></named-content>, 40–55 m, bottom composed of shale; coll. J McLean and P LaFollette, at ‘Searcher’ station 226-227 71-150, 17 October 1971; <abbrev xmlns:xlink="http://www.w3.org/1999/xlink" content-type="institution" xlink:title="Santa Barbara Museum of Natural History" id="ABBRID0EAJHM" xlink:type="simple">SBMNH</abbrev> 422414 [dry]. –multiple colony fragments; 8.21 miles, 324° T from Isla San Martin, dredge–sea stars, sand, <named-content xmlns:xlink="http://www.w3.org/1999/xlink" content-type="dwc:verbatimCoordinates" xlink:type="simple"><named-content content-type="geo-json" specific-use="{&#34;type&#34;:&#34;Point&#34;,&#34;coordinates&#34;:[-116.196944,30.584722]}" id="NCID0EIJHM" xlink:type="simple">30°35'05"N, 116°11'49"W</named-content></named-content> (end), 67 m; coll. R/V ‘Velero IV’, station 1692-49, 3 March 1949; <abbrev xmlns:xlink="http://www.w3.org/1999/xlink" content-type="institution" xlink:title="Santa Barbara Museum of Natural History" id="ABBRID0ENJHM" xlink:type="simple">SBMNH</abbrev> 422336 [wet]. –multiple fragments; 4 miles N of Todos Santos Island, shell, mud, gray sand, <named-content xmlns:xlink="http://www.w3.org/1999/xlink" content-type="dwc:verbatimCoordinates" xlink:type="simple"><named-content content-type="geo-json" specific-use="{&#34;type&#34;:&#34;Point&#34;,&#34;coordinates&#34;:[-116.804167,31.888889]}" id="NCID0EVJHM" xlink:type="simple">31°53'20"N, 116°48'15"W</named-content></named-content>, 75 m; coll. R/V ‘Velero III’, station 1245-41, 24 February 1941; <abbrev xmlns:xlink="http://www.w3.org/1999/xlink" content-type="institution" xlink:title="Santa Barbara Museum of Natural History" id="ABBRID0E1JHM" xlink:type="simple">SBMNH</abbrev> 422349 [wet].</p><p><bold>Other material examined. USA, California</bold> – strands; San Diego County, La Jolla Canyon, N wall, Wheeler’s Bank, 46 m; coll. J Stewart, 19 December 1959; (in Limbaugh Collection, NMNH) [dry]. –strands; San Diego County, San Diego, Point Loma, 137–245 m; coll. R/V ‘Albatross’, 12 March 1904 (Nutting, 1912); <named-content xmlns:xlink="http://www.w3.org/1999/xlink" content-type="dwc:institutional_code" xlink:type="simple">USNM</named-content> 030295 [wet]. –strands; San Diego County, San Diego, straight off Point La Jolla, 101–183 m; coll. Fager, with otter trawl 1, station-908, 28 January 1965; <named-content xmlns:xlink="http://www.w3.org/1999/xlink" content-type="dwc:institutional_code" xlink:type="simple">SIO</named-content>/BIC CO 996. –strands; San Diego County, San Diego, from a station off point Loma, station SD-13; coll. MBL; no other data given [wet]. –strands; San Diego County, off La Jolla, <named-content xmlns:xlink="http://www.w3.org/1999/xlink" content-type="dwc:verbatimCoordinates" xlink:type="simple"><named-content content-type="geo-json" specific-use="{&#34;type&#34;:&#34;Point&#34;,&#34;coordinates&#34;:[-117.290000,32.870000]}" id="NCID0EWKHM" xlink:type="simple">32°52'12"N, 117°17'24"W</named-content></named-content>, 73.2-Van Veen grab (0.18m<sup>2</sup>), fine silty mud; coll. R/V ‘Oconostota’, F Rokop and S Luke, November 1969; <named-content xmlns:xlink="http://www.w3.org/1999/xlink" content-type="dwc:institutional_code" xlink:type="simple">SIO</named-content>/BIC CO992. –strands; San Diego County, N La Jolla, <named-content xmlns:xlink="http://www.w3.org/1999/xlink" content-type="dwc:verbatimCoordinates" xlink:type="simple"><named-content content-type="geo-json" specific-use="{&#34;type&#34;:&#34;Point&#34;,&#34;coordinates&#34;:[-117.296667,32.876667]}" id="NCID0EILHM" xlink:type="simple">32°52'36"N, 117°17'48"W</named-content></named-content>, 73 m, sand and shells; coll. unknown, Haul 1092, 19 June 1906; <named-content xmlns:xlink="http://www.w3.org/1999/xlink" content-type="dwc:institutional_code" xlink:type="simple">SIO</named-content>/BIC CO997. –strands; San Diego County, off San Onofre, 91 m, M-15, OT-4, to <named-content xmlns:xlink="http://www.w3.org/1999/xlink" content-type="dwc:verbatimCoordinates" xlink:type="simple"><named-content content-type="geo-json" specific-use="{&#34;type&#34;:&#34;Point&#34;,&#34;coordinates&#34;:[-117.493333,33.218333]}" id="NCID0EYLHM" xlink:type="simple">33°13'06"N, 117°29'36"W</named-content></named-content> (end), with 25’ otter trawl; coll. Matsui and Burnett, R/V ‘Agassiz’, 29 March 1974; <named-content xmlns:xlink="http://www.w3.org/1999/xlink" content-type="dwc:institutional_code" xlink:type="simple">SIO</named-content>-CO993, BI 74-4 [wet]. –strands; San Diego County, off San Onofre, 33°16'30"N, 117° 30'30"W, M-15, OT-5, 25’ otter trawl, 27 m; coll. T Matsui, R/V ‘Agassiz’, 29 March 1974; <named-content xmlns:xlink="http://www.w3.org/1999/xlink" content-type="dwc:institutional_code" xlink:type="simple">SIO</named-content>/BIC CO994. –strands; San Diego County, off San Onofre, <named-content xmlns:xlink="http://www.w3.org/1999/xlink" content-type="dwc:verbatimCoordinates" xlink:type="simple"><named-content content-type="geo-json" specific-use="{&#34;type&#34;:&#34;Point&#34;,&#34;coordinates&#34;:[-117.516667,33.266667]}" id="NCID0EQMHM" xlink:type="simple">33°16'00"N, 117°31'00"W</named-content></named-content>, M-15, OT-6, 25’ otter trawl, 54 m; coll. T Matsui, R/V ‘Agassiz’, 29 March 1974; <named-content xmlns:xlink="http://www.w3.org/1999/xlink" content-type="dwc:institutional_code" xlink:type="simple">SIO</named-content>/BIC CO995. –strands; San Diego County, off shore from Canyon de Las Encinas, 24 m; coll. C Turner, California Fish and Game, Terminal Island; 1 June 1967; (<named-content xmlns:xlink="http://www.w3.org/1999/xlink" content-type="dwc:institutional_code" xlink:type="simple">SIO</named-content>-CO998) [wet]. –strands; Orange County, northern edge of San Gabriel Canyon/Newport Canyon, south of, and between, Huntington Beach and Newport Beach, trawl, ~<named-content xmlns:xlink="http://www.w3.org/1999/xlink" content-type="dwc:verbatimCoordinates" xlink:type="simple"><named-content content-type="geo-json" specific-use="{&#34;type&#34;:&#34;Point&#34;,&#34;coordinates&#34;:[-117.997500,33.572222]}" id="NCID0EINHM" xlink:type="simple">33°34'20"N, 117°59'51"W</named-content></named-content>, 60 m; coll. OCSD, station T-22, Haul 1, 28 February 2012 [wet]. –strands; Orange County, northern edge of San Gabriel Canyon/Newport Canyon, slightly eastward towards Newport Beach, Van Veen grab, ~<named-content xmlns:xlink="http://www.w3.org/1999/xlink" content-type="dwc:verbatimCoordinates" xlink:type="simple"><named-content content-type="geo-json" specific-use="{&#34;type&#34;:&#34;Point&#34;,&#34;coordinates&#34;:[-117.991944,33.572778]}" id="NCID0EQNHM" xlink:type="simple">33°34'22"N, 117°59'31"W</named-content></named-content>, 59 m; coll. OCSD, station T-9, replicate 1, 15 July 2002 [wet]. –strands; Orange County, western edge of Newport Canyon, south of Newport Beach, trawl, ~<named-content xmlns:xlink="http://www.w3.org/1999/xlink" content-type="dwc:verbatimCoordinates" xlink:type="simple"><named-content content-type="geo-json" specific-use="{&#34;type&#34;:&#34;Point&#34;,&#34;coordinates&#34;:[-117.955833,33.580833]}" id="NCID0EYNHM" xlink:type="simple">33°34'51"N, 117°57'21"W</named-content></named-content>, 55–60 m; coll. OCSD, station T-3, 22 February 2012 [wet]. –strands; Orange County, off Huntington Beach, trawl, ~<named-content xmlns:xlink="http://www.w3.org/1999/xlink" content-type="dwc:verbatimCoordinates" xlink:type="simple"><named-content content-type="geo-json" specific-use="{&#34;type&#34;:&#34;Point&#34;,&#34;coordinates&#34;:[-118.046389,33.599167]}" id="NCID0EAOHM" xlink:type="simple">33°35'57"N, 118°02'47"W</named-content></named-content>, 36 m; coll. OCSD Survey 8612, station T-6, replicate 1, 1986 (vial with label “OCSD 0010”) [wet]. –strands; Orange County, off Huntington Beach, trawl, ~<named-content xmlns:xlink="http://www.w3.org/1999/xlink" content-type="dwc:verbatimCoordinates" xlink:type="simple"><named-content content-type="geo-json" specific-use="{&#34;type&#34;:&#34;Point&#34;,&#34;coordinates&#34;:[-118.046389,33.599167]}" id="NCID0EIOHM" xlink:type="simple">33°35'57"N, 118°02'47"W</named-content></named-content>, 35 m; coll. OCSD, station T-6, Haul 1, 22 February <!--PageBreak -->2012 [wet]. –strands; Los Angeles County, San Pedro, south of Point Fermin, northern edge of San Pedro escarpment, PV Trawl, T5 transect, ~<named-content xmlns:xlink="http://www.w3.org/1999/xlink" content-type="dwc:verbatimCoordinates" xlink:type="simple"><named-content content-type="geo-json" specific-use="{&#34;type&#34;:&#34;Point&#34;,&#34;coordinates&#34;:[-118.326667,33.685278]}" id="NCID0ESOHM" xlink:type="simple">33°41'07"N, 118°19'36"W</named-content></named-content>, 137 m; coll. LACSD, station T5-137, 14 February 2012 [wet]. –fragment; Los Angeles County, (?)just south and west of San Pedro, PV Benthic, ~<named-content xmlns:xlink="http://www.w3.org/1999/xlink" content-type="dwc:verbatimCoordinates" xlink:type="simple"><named-content content-type="geo-json" specific-use="{&#34;type&#34;:&#34;Point&#34;,&#34;coordinates&#34;:[-118.337222,33.692222]}" id="NCID0E1OHM" xlink:type="simple">33°41'32"N, 118°20'14"W</named-content></named-content>, 152 m; coll. LACSD, station E8 rock (8B?), JMB; Marine Biology Lab, City of Los Angeles), 16 July 1992 [wet]. –strands; Los Angeles County, off Torrance, Redondo Canyon, PV Trawl, T0 transect, ~<named-content xmlns:xlink="http://www.w3.org/1999/xlink" content-type="dwc:verbatimCoordinates" xlink:type="simple"><named-content content-type="geo-json" specific-use="{&#34;type&#34;:&#34;Point&#34;,&#34;coordinates&#34;:[-118.430833,33.809444]}" id="NCID0ECPHM" xlink:type="simple">33°48'34"N, 118°25'51"W</named-content></named-content>, 61 m; coll. LACSD, station T0-61, 16 February 2012 [wet]. –strands; Los Angeles County, off Torrance, Redondo Canyon, PV Trawl, T0 transect, ~<named-content xmlns:xlink="http://www.w3.org/1999/xlink" content-type="dwc:verbatimCoordinates" xlink:type="simple"><named-content content-type="geo-json" specific-use="{&#34;type&#34;:&#34;Point&#34;,&#34;coordinates&#34;:[-118.439444,33.813889]}" id="NCID0EKPHM" xlink:type="simple">33°48'50"N, 118°26'22"W</named-content></named-content>, 137 m; coll. LACSD, station T0-137, 16 February 2012 [wet]. –strands; Los Angeles County, Santa Monica, <named-content xmlns:xlink="http://www.w3.org/1999/xlink" content-type="dwc:verbatimCoordinates" xlink:type="simple"><named-content content-type="geo-json" specific-use="{&#34;type&#34;:&#34;Point&#34;,&#34;coordinates&#34;:[-118.566667,33.875000]}" id="NCID0ESPHM" xlink:type="simple">33°52'30"N, 118°34'00"W</named-content></named-content>, 25’ otter trawl, 73 m; coll. R/V ‘Agassiz’, T Matsui, M-15, OT-10, 29 March 1974; <named-content xmlns:xlink="http://www.w3.org/1999/xlink" content-type="dwc:institutional_code" xlink:type="simple">SIO</named-content>/BIC CO1246 [wet].</p><p>Two specimens examined, <named-content xmlns:xlink="http://www.w3.org/1999/xlink" content-type="dwc:institutional_code" xlink:type="simple">SIO</named-content>/BIC CO1856; <named-content xmlns:xlink="http://www.w3.org/1999/xlink" content-type="dwc:institutional_code" xlink:type="simple">SIO</named-content>/BIC CO1859, had no collection data that could be found.</p><p>
          <bold><italic><tp:taxon-name><tp:taxon-name-part taxon-name-part-type="genus" reg="Thesea">Thesea</tp:taxon-name-part><tp:taxon-name-part taxon-name-part-type="species" reg="variabilis">variabilis</tp:taxon-name-part></tp:taxon-name></italic> Studer, 1894</bold>
        </p><p><bold>Material examined.</bold> No apparent specimens of this species in <abbrev xmlns:xlink="http://www.w3.org/1999/xlink" content-type="institution" xlink:title="Santa Barbara Museum of Natural History" id="ABBRID0EFRHM" xlink:type="simple">SBMNH</abbrev> collection.</p><p><bold>Other material examined.</bold> – 1 colony; USA, California, San Diego County, 400 m off shore of Scripps Institution, 50 m; coll. C Limbaugh, 23 July 1954; <named-content xmlns:xlink="http://www.w3.org/1999/xlink" content-type="dwc:institutional_code" xlink:type="simple">USNM</named-content> 50633 [dry]. –single colonies in 3 lots; USA, California, San Diego County, La Jolla Canyon, South Wall, 43 m; coll. R Ghilardi and J Stewart, 02 January 1957; <named-content xmlns:xlink="http://www.w3.org/1999/xlink" content-type="dwc:institutional_code" xlink:type="simple">USNM</named-content> 50634 [1 wet lot, 2 dry lots].</p><p>
          <bold><italic><tp:taxon-name><tp:taxon-name-part taxon-name-part-type="genus" reg="Callogorgia">Callogorgia</tp:taxon-name-part><tp:taxon-name-part taxon-name-part-type="species" reg="kinoshitai">kinoshitai</tp:taxon-name-part></tp:taxon-name></italic> (Kükenthal, 1913)</bold>
        </p><p><bold>Material examined.</bold> 6 lots. <bold>USA, Oregon</bold> – Lane County, off the Oregon coast, 61.59 miles NW of light house and Sealion Cave, <named-content xmlns:xlink="http://www.w3.org/1999/xlink" content-type="dwc:verbatimCoordinates" xlink:type="simple"><named-content content-type="geo-json" specific-use="{&#34;type&#34;:&#34;Point&#34;,&#34;coordinates&#34;:[-125.085833,44.036389]}" id="NCID0EXSHM" xlink:type="simple">44°02'11"N, 125°05'09"W</named-content></named-content>, 1,400–1,600 m; coll. R/V ‘Yaquina’, Cruise 6710, 30 October 1967; <abbrev xmlns:xlink="http://www.w3.org/1999/xlink" content-type="institution" xlink:title="Santa Barbara Museum of Natural History" id="ABBRID0E3SHM" xlink:type="simple">SBMNH</abbrev> 422982 [wet]. <bold>USA, Washington</bold> – Clallam County, approximately 105 mi W of Cape Flattery, <named-content xmlns:xlink="http://www.w3.org/1999/xlink" content-type="dwc:verbatimCoordinates" xlink:type="simple"><named-content content-type="geo-json" specific-use="{&#34;type&#34;:&#34;Point&#34;,&#34;coordinates&#34;:[-127.013333,48.608333]}" id="NCID0EGTHM" xlink:type="simple">48°36'30"N, 127°00'48"W</named-content></named-content>, 2,189 m; coll. R Ruff, OSU, R/V ‘Yaquina’, Cruise DWD/BMT 9 = OSU BMT 558, 11 September 1971; <abbrev xmlns:xlink="http://www.w3.org/1999/xlink" content-type="institution" xlink:title="Santa Barbara Museum of Natural History" id="ABBRID0ELTHM" xlink:type="simple">SBMNH</abbrev> 422990 [wet]. –Clallam County, approximately 105 mi W of Cape Flattery, <named-content xmlns:xlink="http://www.w3.org/1999/xlink" content-type="dwc:verbatimCoordinates" xlink:type="simple"><named-content content-type="geo-json" specific-use="{&#34;type&#34;:&#34;Point&#34;,&#34;coordinates&#34;:[-127.013333,48.608333]}" id="NCID0ETTHM" xlink:type="simple">48°36'30"N, 127°00'48"W</named-content></named-content>, 1,998 m; coll. R Ruff, OSU, R/V ‘Yaquina’, Cruise DWD/BMT 10 = OSU BMT 559, 11 September 1971; <abbrev xmlns:xlink="http://www.w3.org/1999/xlink" content-type="institution" xlink:title="Santa Barbara Museum of Natural History" id="ABBRID0EYTHM" xlink:type="simple">SBMNH</abbrev> 422991 [wet].</p><p><bold>Other material examined.</bold> – 1–2 fragments; USA, California, San Diego County, San Diego, Point Loma light-house, ~<named-content xmlns:xlink="http://www.w3.org/1999/xlink" content-type="dwc:verbatimCoordinates" xlink:type="simple"><named-content content-type="geo-json" specific-use="{&#34;type&#34;:&#34;Point&#34;,&#34;coordinates&#34;:[-117.233333,32.700000]}" id="NCID0EEUHM" xlink:type="simple">32°42'00"N, 117°14'00"W</named-content></named-content>, (N. 82°30’ <tp:taxon-name><tp:taxon-name-part taxon-name-part-type="genus" reg="Elasmogorgia">E.</tp:taxon-name-part></tp:taxon-name> 5.9 miles), 220–240 m; coll. R/V ‘Albatross’, station 4356, 1904; <named-content xmlns:xlink="http://www.w3.org/1999/xlink" content-type="dwc:institutional_code" xlink:type="simple">SIO</named-content>/BIC CO991 [wet]. –3 fragments; USA, California, San Diego County, San Diego, Point Loma light house, ~<named-content xmlns:xlink="http://www.w3.org/1999/xlink" content-type="dwc:verbatimCoordinates" xlink:type="simple"><named-content content-type="geo-json" specific-use="{&#34;type&#34;:&#34;Point&#34;,&#34;coordinates&#34;:[-117.233333,32.700000]}" id="NCID0E1UHM" xlink:type="simple">32°42'00"N, 117°14'00"W</named-content></named-content>, no depth recorded; coll. ‘Albatross’, station 4359, 1904; <named-content xmlns:xlink="http://www.w3.org/1999/xlink" content-type="dwc:institutional_code" xlink:type="simple">SIO</named-content>/BIC CO1808 [wet]. –several fragments; USA, California, San Diego County, off San Diego, off Point Loma light-house, <named-content xmlns:xlink="http://www.w3.org/1999/xlink" content-type="dwc:verbatimCoordinates" xlink:type="simple"><named-content content-type="geo-json" specific-use="{&#34;type&#34;:&#34;Point&#34;,&#34;coordinates&#34;:[-120.608333,33.037500]}" id="NCID0EKVHM" xlink:type="simple">33°02'15"N, 120°36'30"W</named-content></named-content>, 2,468 m; coll. ‘Albatross’, station 4391, 1904; <named-content xmlns:xlink="http://www.w3.org/1999/xlink" content-type="dwc:institutional_code" xlink:type="simple">SIO</named-content>/BIC CO1809 [wet].</p><!--PageBreak --><p><bold>Other material, not examined.</bold> – Eastern S Pacific, South America, Zapallar, Chile, 350 m; 27 September 1977; <named-content xmlns:xlink="http://www.w3.org/1999/xlink" content-type="dwc:institutional_code" xlink:type="simple">USNM</named-content> 75125 [wet]. –USA, California, San Diego County, San Diego, Point Loma, 245–283 m; 15 March 1904; <named-content xmlns:xlink="http://www.w3.org/1999/xlink" content-type="dwc:institutional_code" xlink:type="simple">USNM</named-content> 30084 [wet]. –USA, California, San Diego County, San Diego Trough, ? station R-37, <named-content xmlns:xlink="http://www.w3.org/1999/xlink" content-type="dwc:verbatimCoordinates" xlink:type="simple"><named-content content-type="geo-json" specific-use="{&#34;type&#34;:&#34;Point&#34;,&#34;coordinates&#34;:[-117.431667,32.433889]}" id="NCID0EPWHM" xlink:type="simple">32°26'02"N, 117°25'54"W</named-content></named-content>, 1,194–1,097 m, by otter trawl, in mud; coll. F Rokop, R/V ‘Agassiz’, 21 April 1971; <named-content xmlns:xlink="http://www.w3.org/1999/xlink" content-type="dwc:institutional_code" xlink:type="simple">SIO</named-content>/BIC CO1523. –USA, California, Monterey County, Pacific Grove, Monterey Bay, Point Piños, <named-content xmlns:xlink="http://www.w3.org/1999/xlink" content-type="dwc:verbatimCoordinates" xlink:type="simple"><named-content content-type="geo-json" specific-use="{&#34;type&#34;:&#34;Point&#34;,&#34;coordinates&#34;:[-121.929444,36.637778]}" id="NCID0E6WHM" xlink:type="simple">36°38'16"N, 121°55'46"W</named-content></named-content>, 1,381–1,752 m; 27 May 1904; <named-content xmlns:xlink="http://www.w3.org/1999/xlink" content-type="dwc:institutional_code" xlink:type="simple">USNM</named-content> 49611 [wet]. –USA, California, Monterey County, Pacific Grove, Monterey Bay, Point Piños, <named-content xmlns:xlink="http://www.w3.org/1999/xlink" content-type="dwc:verbatimCoordinates" xlink:type="simple"><named-content content-type="geo-json" specific-use="{&#34;type&#34;:&#34;Point&#34;,&#34;coordinates&#34;:[-121.929444,36.637778]}" id="NCID0EPXHM" xlink:type="simple">36°38'16"N, 121°55'46"W</named-content></named-content>, 1,575–1,942 m; 31 May 1904; <named-content xmlns:xlink="http://www.w3.org/1999/xlink" content-type="dwc:institutional_code" xlink:type="simple">USNM</named-content> 30030 [wet]. –USA, California, Monterey County, Pacific Grove, Monterey Bay, Point Piños, <named-content xmlns:xlink="http://www.w3.org/1999/xlink" content-type="dwc:verbatimCoordinates" xlink:type="simple"><named-content content-type="geo-json" specific-use="{&#34;type&#34;:&#34;Point&#34;,&#34;coordinates&#34;:[-121.929444,36.637778]}" id="NCID0E6XHM" xlink:type="simple">36°38'16"N, 121°55'46"W</named-content></named-content>, 1,575–1,942 m; 31 May 1904; <named-content xmlns:xlink="http://www.w3.org/1999/xlink" content-type="dwc:institutional_code" xlink:type="simple">USNM</named-content> 43126 [wet]. –USA, California, Monterey County, Pacific Grove, Monterey Bay, Point Piños, <named-content xmlns:xlink="http://www.w3.org/1999/xlink" content-type="dwc:verbatimCoordinates" xlink:type="simple"><named-content content-type="geo-json" specific-use="{&#34;type&#34;:&#34;Point&#34;,&#34;coordinates&#34;:[-121.929444,36.637778]}" id="NCID0EPYHM" xlink:type="simple">36°38'16"N, 121°55'46"W</named-content></named-content>, 1,575–1,942 m; 31 May 1904; <named-content xmlns:xlink="http://www.w3.org/1999/xlink" content-type="dwc:institutional_code" xlink:type="simple">USNM</named-content> 58986 [dry]. –USA, California, San Francisco Bay, <named-content xmlns:xlink="http://www.w3.org/1999/xlink" content-type="dwc:verbatimCoordinates" xlink:type="simple"><named-content content-type="geo-json" specific-use="{&#34;type&#34;:&#34;Point&#34;,&#34;coordinates&#34;:[-122.237500,37.810000]}" id="NCID0E6YHM" xlink:type="simple">37°48'36"N, 122°14'15"W</named-content></named-content> (label error: Monterey Bay), 1,609–1,476 m; 20 March 1975; <named-content xmlns:xlink="http://www.w3.org/1999/xlink" content-type="dwc:institutional_code" xlink:type="simple">USNM</named-content> 75231 [wet].</p><p>–<named-content xmlns:xlink="http://www.w3.org/1999/xlink" content-type="dwc:institutional_code" xlink:type="simple">SIO</named-content>/BIC CO946 is also identified as this species, but no locality data could be found.</p><p>
          <bold><italic><tp:taxon-name><tp:taxon-name-part taxon-name-part-type="genus" reg="Parastenella">Parastenella</tp:taxon-name-part><tp:taxon-name-part taxon-name-part-type="species" reg="pacifica">pacifica</tp:taxon-name-part></tp:taxon-name></italic> Cairns, 2007</bold>
        </p><p><bold>Material examined.</bold> 1 lot. <bold>USA, Oregon</bold> – numerous colonies/fragments; Oregon, Lane County, off Oregon coast, 58.14 mi NW of Sealion Cave, <named-content xmlns:xlink="http://www.w3.org/1999/xlink" content-type="dwc:verbatimCoordinates" xlink:type="simple"><named-content content-type="geo-json" specific-use="{&#34;type&#34;:&#34;Point&#34;,&#34;coordinates&#34;:[-125.233611,44.364722]}" id="NCID0EP1HM" xlink:type="simple">44°21'53"N, 125°14'01"W</named-content></named-content>, 2,086 m; coll. R/V ‘Acona’, OSU, Cruise 6408, haul OTB 41; <abbrev xmlns:xlink="http://www.w3.org/1999/xlink" content-type="institution" xlink:title="Santa Barbara Museum of Natural History" id="ABBRID0EU1HM" xlink:type="simple">SBMNH</abbrev> 422983 [wet].</p><p>
          <bold><italic><tp:taxon-name><tp:taxon-name-part taxon-name-part-type="genus" reg="Parastenella">Parastenella</tp:taxon-name-part><tp:taxon-name-part taxon-name-part-type="species" reg="ramosa">ramosa</tp:taxon-name-part></tp:taxon-name></italic> (Studer, 1894)</bold>
        </p><p><bold>Material examined.</bold> No apparent specimens of this species in <abbrev xmlns:xlink="http://www.w3.org/1999/xlink" content-type="institution" xlink:title="Santa Barbara Museum of Natural History" id="ABBRID0EN2HM" xlink:type="simple">SBMNH</abbrev> collection.</p><p><bold>Other material examined.</bold> – 1 colony; N Pacific Ocean, USA, off Central California coast, Rodriquez Seamount, <named-content xmlns:xlink="http://www.w3.org/1999/xlink" content-type="dwc:verbatimCoordinates" xlink:type="simple"><named-content content-type="geo-json" specific-use="{&#34;type&#34;:&#34;Point&#34;,&#34;coordinates&#34;:[-121.040000,34.040556]}" id="NCID0EZ2HM" xlink:type="simple">34°02'26"N, 121°02'24"W</named-content></named-content>, 735 m; 16 October 2003; <named-content xmlns:xlink="http://www.w3.org/1999/xlink" content-type="dwc:institutional_code" xlink:type="simple">USNM</named-content> 1102453 [wet]. –2 colonies; N Pacific Ocean, USA, off Central California coast, Rodriquez Seamount, west of San Miguel Passage, <named-content xmlns:xlink="http://www.w3.org/1999/xlink" content-type="dwc:verbatimCoordinates" xlink:type="simple"><named-content content-type="geo-json" specific-use="{&#34;type&#34;:&#34;Point&#34;,&#34;coordinates&#34;:[-121.050000,34.051667]}" id="NCID0EJ3HM" xlink:type="simple">34°03'06"N, 121°03'00"W</named-content></named-content>, 663 m; 13 October 2003; <named-content xmlns:xlink="http://www.w3.org/1999/xlink" content-type="dwc:institutional_code" xlink:type="simple">USNM</named-content> 1027058 [wet]. –fragment; N Pacific Ocean, USA, off Central California, Rodriquez Seamount, ~<named-content xmlns:xlink="http://www.w3.org/1999/xlink" content-type="dwc:verbatimCoordinates" xlink:type="simple"><named-content content-type="geo-json" specific-use="{&#34;type&#34;:&#34;Point&#34;,&#34;coordinates&#34;:[-121.051111,34.053056]}" id="NCID0EZ3HM" xlink:type="simple">34°03'11"N, 121°03'04"W</named-content></named-content>, 664.6 m; coll. <abbrev xmlns:xlink="http://www.w3.org/1999/xlink" content-type="institution" xlink:title="Monterey Bay Aquarium Research Institute" id="ABBRID0E53HM" xlink:type="simple">MBARI</abbrev> staff, PI, D Clague, 14 October 2003; <abbrev xmlns:xlink="http://www.w3.org/1999/xlink" content-type="institution" xlink:title="Monterey Bay Aquarium Research Institute" id="ABBRID0ED4HM" xlink:type="simple">MBARI</abbrev> T628-A12 [wet]. –1+ colony; USA, California, Monterey County, Monterey Bay, <named-content xmlns:xlink="http://www.w3.org/1999/xlink" content-type="dwc:verbatimCoordinates" xlink:type="simple"><named-content content-type="geo-json" specific-use="{&#34;type&#34;:&#34;Point&#34;,&#34;coordinates&#34;:[-122.024444,36.452500]}" id="NCID0EL4HM" xlink:type="simple">36°27'09"N, 122°01'28"W</named-content></named-content>, 950 m; coll. W Nybakken, 27 October 1988; <abbrev xmlns:xlink="http://www.w3.org/1999/xlink" content-type="institution" xlink:title="Moss Landing Marine Laboratories" id="ABBRID0EQ4HM" xlink:type="simple">MLML</abbrev> C0177 [wet].</p><p>
          <bold><italic><tp:taxon-name><tp:taxon-name-part taxon-name-part-type="genus" reg="Plumarella">Plumarella</tp:taxon-name-part><tp:taxon-name-part taxon-name-part-type="species" reg="longispina">longispina</tp:taxon-name-part></tp:taxon-name></italic> Kinoshita, 1908</bold>
        </p><p><bold>Material examined.</bold> ~33 lots. <bold>USA, California</bold> – fragment; San Diego County, W end of Cortes Bank, dredge–rocks, <named-content xmlns:xlink="http://www.w3.org/1999/xlink" content-type="dwc:verbatimCoordinates" xlink:type="simple"><named-content content-type="geo-json" specific-use="{&#34;type&#34;:&#34;Point&#34;,&#34;coordinates&#34;:[-119.253611,32.556667]}" id="NCID0EO5HM" xlink:type="simple">32°33'24"N, 119°15'13"W</named-content></named-content> (end), 82 m; coll. R/V ‘Velero IV’, station 1882-49, 26 August 1949; <abbrev xmlns:xlink="http://www.w3.org/1999/xlink" content-type="institution" xlink:title="Santa Barbara Museum of Natural History" id="ABBRID0ET5HM" xlink:type="simple">SBMNH</abbrev> 422399 [wet]. –fragments; San <!--PageBreak -->Diego County, W end of Cortes Bank, Snapper–<tp:taxon-name><tp:taxon-name-part taxon-name-part-type="subphylum">Foraminifera</tp:taxon-name-part></tp:taxon-name> sand, algae, <named-content xmlns:xlink="http://www.w3.org/1999/xlink" content-type="dwc:verbatimCoordinates" xlink:type="simple"><named-content content-type="geo-json" specific-use="{&#34;type&#34;:&#34;Point&#34;,&#34;coordinates&#34;:[-119.314444,32.584722]}" id="NCID0EC6HM" xlink:type="simple">32°35'05"N, 119°18'52"W</named-content></named-content>, no depth recorded; coll. R/V ‘Velero IV’, station 1876-49, 26 August 1949; <abbrev xmlns:xlink="http://www.w3.org/1999/xlink" content-type="institution" xlink:title="Santa Barbara Museum of Natural History" id="ABBRID0EH6HM" xlink:type="simple">SBMNH</abbrev> 422398 [wet]. –many fragments; San Diego County, 9.5 miles SW of Tanner Bank, <named-content xmlns:xlink="http://www.w3.org/1999/xlink" content-type="dwc:verbatimCoordinates" xlink:type="simple"><named-content content-type="geo-json" specific-use="{&#34;type&#34;:&#34;Point&#34;,&#34;coordinates&#34;:[-119.333333,32.608333]}" id="NCID0EP6HM" xlink:type="simple">32°36'30"N, 119°20'00"W</named-content></named-content>, loose rock, coralline, 131 m; coll. R/V ‘Velero III’, station 1346-41, 11 June 1941; <abbrev xmlns:xlink="http://www.w3.org/1999/xlink" content-type="institution" xlink:title="Santa Barbara Museum of Natural History" id="ABBRID0EU6HM" xlink:type="simple">SBMNH</abbrev> 422397 [wet]. –fragments; San Diego County, 9.5 miles NW of buoy, Cortes Bank, <named-content xmlns:xlink="http://www.w3.org/1999/xlink" content-type="dwc:verbatimCoordinates" xlink:type="simple"><named-content content-type="geo-json" specific-use="{&#34;type&#34;:&#34;Point&#34;,&#34;coordinates&#34;:[-119.254167,32.554167]}" id="NCID0E36HM" xlink:type="simple">32°33'15"N, 119°15'15"W</named-content></named-content>, white sand, rock, 91 m; coll. R/V ‘Velero III’, station 1342-41, 10 June 1941; <abbrev xmlns:xlink="http://www.w3.org/1999/xlink" content-type="institution" xlink:title="Santa Barbara Museum of Natural History" id="ABBRID0EBAIM" xlink:type="simple">SBMNH</abbrev> 422395 [wet]. –1 colony, no base; Orange County, <named-content xmlns:xlink="http://www.w3.org/1999/xlink" content-type="dwc:verbatimCoordinates" xlink:type="simple"><named-content content-type="geo-json" specific-use="{&#34;type&#34;:&#34;Point&#34;,&#34;coordinates&#34;:[-118.125278,33.546389]}" id="NCID0EJAIM" xlink:type="simple">33°32'47"N, 118°07'31"W</named-content></named-content>, 216 m; coll. M Love, and party, with submersible ‘Delta’, 6 October 2005; with M Love’s number: A6649; <abbrev xmlns:xlink="http://www.w3.org/1999/xlink" content-type="institution" xlink:title="Santa Barbara Museum of Natural History" id="ABBRID0EOAIM" xlink:type="simple">SBMNH</abbrev> 422402 [wet, with small tip in 95% alcohol for sequencing]. –fragment; Los Angeles County, Santa Catalina Island, 7.25 miles SE of Seal Rocks, <named-content xmlns:xlink="http://www.w3.org/1999/xlink" content-type="dwc:verbatimCoordinates" xlink:type="simple"><named-content content-type="geo-json" specific-use="{&#34;type&#34;:&#34;Point&#34;,&#34;coordinates&#34;:[-118.179167,33.240278]}" id="NCID0EWAIM" xlink:type="simple">33°14'25"N, 118°10'45"W</named-content></named-content>, 276–364 m; coll. R/V ‘Velero III’, station 1430-41, 25 September 1941; <abbrev xmlns:xlink="http://www.w3.org/1999/xlink" content-type="institution" xlink:title="Santa Barbara Museum of Natural History" id="ABBRID0E2AIM" xlink:type="simple">SBMNH</abbrev> 422396 [wet]. –10 fragments (3 lots); Los Angeles County, Santa Catalina Island, 2.5 to 7.5 miles SE of Seal Rocks, <named-content xmlns:xlink="http://www.w3.org/1999/xlink" content-type="dwc:verbatimCoordinates" xlink:type="simple"><named-content content-type="geo-json" specific-use="{&#34;type&#34;:&#34;Point&#34;,&#34;coordinates&#34;:[-118.265278,33.291667]}" id="NCID0EDBIM" xlink:type="simple">33°17'30"N, 118°15'55"W</named-content></named-content>, approx. 164 m; coll. R/V ‘Velero III’, station 1429-41, subset station (?) D1, D2 or D3, 25 October 1941; <abbrev xmlns:xlink="http://www.w3.org/1999/xlink" content-type="institution" xlink:title="Santa Barbara Museum of Natural History" id="ABBRID0EIBIM" xlink:type="simple">SBMNH</abbrev> 422394 [dry; 1 wet].] . –2 colonies in 2 lots; Los Angeles County, Santa Catalina Island, off Avalon, <named-content xmlns:xlink="http://www.w3.org/1999/xlink" content-type="dwc:verbatimCoordinates" xlink:type="simple"><named-content content-type="geo-json" specific-use="{&#34;type&#34;:&#34;Point&#34;,&#34;coordinates&#34;:[-118.325278,33.344444]}" id="NCID0EQBIM" xlink:type="simple">33°20'40"N, 118°19'31"W</named-content></named-content>, 155–182 m; coll. R Fay, by trawl, 31 January 1974; <abbrev xmlns:xlink="http://www.w3.org/1999/xlink" content-type="institution" xlink:title="Santa Barbara Museum of Natural History" id="ABBRID0EVBIM" xlink:type="simple">SBMNH</abbrev> 45553 [wet]. –1 fragment; Los Angeles County, Santa Catalina Island, Avalon, <named-content xmlns:xlink="http://www.w3.org/1999/xlink" content-type="dwc:verbatimCoordinates" xlink:type="simple"><named-content content-type="geo-json" specific-use="{&#34;type&#34;:&#34;Point&#34;,&#34;coordinates&#34;:[-118.325278,33.344444]}" id="NCID0E4BIM" xlink:type="simple">33°20'40"N, 118°19'31"W</named-content></named-content>, taken alive with beam trawl off PBM boat; coll. unknown; legit. P Brophy, 31 January 1971; <abbrev xmlns:xlink="http://www.w3.org/1999/xlink" content-type="institution" xlink:title="Santa Barbara Museum of Natural History" id="ABBRID0ECCIM" xlink:type="simple">SBMNH</abbrev> 45555 [wet, with second label, data below (*)]. –multiple fragments; Los Angeles County, 15.42 miles, 248° T to Jewfish Point, Santa Catalina Island, <named-content xmlns:xlink="http://www.w3.org/1999/xlink" content-type="dwc:verbatimCoordinates" xlink:type="simple"><named-content content-type="geo-json" specific-use="{&#34;type&#34;:&#34;Point&#34;,&#34;coordinates&#34;:[-118.016667,33.416111]}" id="NCID0EKCIM" xlink:type="simple">33°24'58"N, 118°01'00"W</named-content></named-content>, 318 m; coll. R/V ‘Velero IV’, station 22790-75, 18 September 1975; <abbrev xmlns:xlink="http://www.w3.org/1999/xlink" content-type="institution" xlink:title="Santa Barbara Museum of Natural History" id="ABBRID0EPCIM" xlink:type="simple">SBMNH</abbrev> 422923 [wet]. –1 fragment; Los Angeles County, San Pedro Channel, 70 fathom Bank, <named-content xmlns:xlink="http://www.w3.org/1999/xlink" content-type="dwc:verbatimCoordinates" xlink:type="simple"><named-content content-type="geo-json" specific-use="{&#34;type&#34;:&#34;Point&#34;,&#34;coordinates&#34;:[-118.020833,33.404167]}" id="NCID0EXCIM" xlink:type="simple">33°24'15"N, 118°01'15"W</named-content></named-content> (end), rock, sponge, 156–235 m; coll. R/V ‘Velero III’, station 1212-40, 30 November 1940; <abbrev xmlns:xlink="http://www.w3.org/1999/xlink" content-type="institution" xlink:title="Santa Barbara Museum of Natural History" id="ABBRID0E3CIM" xlink:type="simple">SBMNH</abbrev> 422400 [wet]. –1 fragment; Los Angeles County, Santa Catalina Island, off Emerald Bay, in mud, <named-content xmlns:xlink="http://www.w3.org/1999/xlink" content-type="dwc:verbatimCoordinates" xlink:type="simple"><named-content content-type="geo-json" specific-use="{&#34;type&#34;:&#34;Point&#34;,&#34;coordinates&#34;:[-118.501389,33.481944]}" id="NCID0EEDIM" xlink:type="simple">33°28'55"N, 118°30'05"W</named-content></named-content>, 118–164 m; coll. R/V ‘Velero III’, Station 909-39, 29 January 1939; <abbrev xmlns:xlink="http://www.w3.org/1999/xlink" content-type="institution" xlink:title="Santa Barbara Museum of Natural History" id="ABBRID0EJDIM" xlink:type="simple">SBMNH</abbrev> 422393 [wet]. –1 colony; Los Angeles County, 4.5 miles, 113° T to Santa Barbara Island, N. Light, <named-content xmlns:xlink="http://www.w3.org/1999/xlink" content-type="dwc:verbatimCoordinates" xlink:type="simple"><named-content content-type="geo-json" specific-use="{&#34;type&#34;:&#34;Point&#34;,&#34;coordinates&#34;:[-119.090556,33.515278]}" id="NCID0ERDIM" xlink:type="simple">33°30'55"N, 119°05'26"W</named-content></named-content> (end), 255 m; coll. R/V ‘Velero IV’, station 24455-76, 7 March 1976; <abbrev xmlns:xlink="http://www.w3.org/1999/xlink" content-type="institution" xlink:title="Santa Barbara Museum of Natural History" id="ABBRID0EWDIM" xlink:type="simple">SBMNH</abbrev> 422922 [wet]. –1 colony; Los Angeles County, 6.7 miles, 330° T from N Light, Santa Barbara Island, dredge, tangles–2 large boulders and much small rock, rock bottom, <named-content xmlns:xlink="http://www.w3.org/1999/xlink" content-type="dwc:verbatimCoordinates" xlink:type="simple"><named-content content-type="geo-json" specific-use="{&#34;type&#34;:&#34;Point&#34;,&#34;coordinates&#34;:[-119.066667,33.557500]}" id="NCID0E5DIM" xlink:type="simple">33°33'27"N, 119°04'00"W</named-content></named-content> (end), 255 m; coll. R/V ‘Velero IV’, station 2062-51, 18 October 1951; <abbrev xmlns:xlink="http://www.w3.org/1999/xlink" content-type="institution" xlink:title="Santa Barbara Museum of Natural History" id="ABBRID0EDEIM" xlink:type="simple">SBMNH</abbrev> 422391 [wet]. –2 fragments; Los Angeles County, 10.4 miles, 351.5° T from N Light, Santa Barbara Island, dredge and tangles–mollusks, annelids, shrimps, <italic><tp:taxon-name><tp:taxon-name-part taxon-name-part-type="genus" reg="Lovenia">Lovenia</tp:taxon-name-part></tp:taxon-name></italic>, brittle stars, mud bottom, <named-content xmlns:xlink="http://www.w3.org/1999/xlink" content-type="dwc:verbatimCoordinates" xlink:type="simple"><named-content content-type="geo-json" specific-use="{&#34;type&#34;:&#34;Point&#34;,&#34;coordinates&#34;:[-119.050000,33.652500]}" id="NCID0ESEIM" xlink:type="simple">33°39'09"N, 119°03'00"W</named-content></named-content> (end), 300 m; coll. R/V ‘Velero IV’, station 2061-51, 18 October 1951; <abbrev xmlns:xlink="http://www.w3.org/1999/xlink" content-type="institution" xlink:title="Santa Barbara Museum of Natural History" id="ABBRID0EXEIM" xlink:type="simple">SBMNH</abbrev> 422433 [dry]. – (*)1 fragment; Santa Barbara County, Santa Barbara, <named-content xmlns:xlink="http://www.w3.org/1999/xlink" content-type="dwc:verbatimCoordinates" xlink:type="simple"><named-content content-type="geo-json" specific-use="{&#34;type&#34;:&#34;Point&#34;,&#34;coordinates&#34;:[-119.694167,34.391111]}" id="NCID0E6EIM" xlink:type="simple">34°23'28"N, 119°41'39"W</named-content></named-content>, 109–164 m; coll. P Brophy, 26 April 1974; <abbrev xmlns:xlink="http://www.w3.org/1999/xlink" content-type="institution" xlink:title="Santa Barbara Museum of Natural History" id="ABBRID0EEFIM" xlink:type="simple">SBMNH</abbrev> 422925 [DH 420 = <abbrev xmlns:xlink="http://www.w3.org/1999/xlink" content-type="institution" xlink:title="Santa Barbara Museum of Natural History" id="ABBRID0EJFIM" xlink:type="simple">SBMNH</abbrev>-07, dry]. –multiple colony fragments; Santa Barbara County, 6.25 miles SE of South Point, Santa Rosa Island, rocky bottom with alcyonarians, <named-content xmlns:xlink="http://www.w3.org/1999/xlink" content-type="dwc:verbatimCoordinates" xlink:type="simple"><named-content content-type="geo-json" specific-use="{&#34;type&#34;:&#34;Point&#34;,&#34;coordinates&#34;:[-120.005556,33.850000]}" id="NCID0ERFIM" xlink:type="simple">33°51'00"N, 120°00'20"W</named-content></named-content>, 84 m; coll. R/V ‘Velero III’, 1291-41, 11 April 1941; <abbrev xmlns:xlink="http://www.w3.org/1999/xlink" content-type="institution" xlink:title="Santa Barbara Museum of Natural History" id="ABBRID0EWFIM" xlink:type="simple">SBMNH</abbrev> 422432 [dry]. –1 colony; Santa Barbara County, 1.3 miles, 154° T from San Pedro Point, Santa Cruz Island, dredge–<italic><tp:taxon-name><tp:taxon-name-part taxon-name-part-type="genus" reg="Ophiothrix">Ophiothrix</tp:taxon-name-part></tp:taxon-name></italic>, few mollusks and sponges, bottom sand, <named-content xmlns:xlink="http://www.w3.org/1999/xlink" content-type="dwc:verbatimCoordinates" xlink:type="simple"><named-content content-type="geo-json" specific-use="{&#34;type&#34;:&#34;Point&#34;,&#34;coordinates&#34;:[-119.502778,34.015833]}" id="NCID0EFGIM" xlink:type="simple">34°00'57"N, 119°30'10"W</named-content></named-content> (end), <!--PageBreak -->55 m; coll. R/V ‘Velero IV’, station 3021-55, 2 April 1955; <abbrev xmlns:xlink="http://www.w3.org/1999/xlink" content-type="institution" xlink:title="Santa Barbara Museum of Natural History" id="ABBRID0EMGIM" xlink:type="simple">SBMNH</abbrev> 422392 [wet]. –1 colony, Santa Barbara County, no base; Santa Barbara Channel, soft coral–snail and growth in separate container, <named-content xmlns:xlink="http://www.w3.org/1999/xlink" content-type="dwc:verbatimCoordinates" xlink:type="simple"><named-content content-type="geo-json" specific-use="{&#34;type&#34;:&#34;Point&#34;,&#34;coordinates&#34;:[-119.315833,34.044444]}" id="NCID0EUGIM" xlink:type="simple">34°02'40"N, 119°18'57"W</named-content></named-content>, 150 m; coll. M Love, 28 September 2004 (photo taken); <abbrev xmlns:xlink="http://www.w3.org/1999/xlink" content-type="institution" xlink:title="Santa Barbara Museum of Natural History" id="ABBRID0EZGIM" xlink:type="simple">SBMNH</abbrev> 422401[wet]. <bold>MEXICO, Baja California Sur (Pacific Coast)</bold> – 1 fragment; 9.5 miles W of Punta Malarrimo (just S of Isla Cedros), dredge–rocks, sand bottom, <named-content xmlns:xlink="http://www.w3.org/1999/xlink" content-type="dwc:verbatimCoordinates" xlink:type="simple"><named-content content-type="geo-json" specific-use="{&#34;type&#34;:&#34;Point&#34;,&#34;coordinates&#34;:[-114.702500,27.816667]}" id="NCID0EDHIM" xlink:type="simple">27°49'00"N, 114°42'09"W</named-content></named-content> (end), 16 m; coll. R/V ‘Velero IV’, station 2024-51, 18 April 1951; <abbrev xmlns:xlink="http://www.w3.org/1999/xlink" content-type="institution" xlink:title="Santa Barbara Museum of Natural History" id="ABBRID0EIHIM" xlink:type="simple">SBMNH</abbrev> 422431 [dry]. <bold>MEXICO, Baja California Norte (Pacific Coast)</bold> – multiple fragments; 25.4 miles, 181° T from Punta Banda Light, <named-content xmlns:xlink="http://www.w3.org/1999/xlink" content-type="dwc:verbatimCoordinates" xlink:type="simple"><named-content content-type="geo-json" specific-use="{&#34;type&#34;:&#34;Point&#34;,&#34;coordinates&#34;:[-116.733333,31.316667]}" id="NCID0ESHIM" xlink:type="simple">31°19'00"N, 116°44'00"W</named-content></named-content> (end), 264 m; coll. R/V ‘Velero IV’, station 10986-66, 19 February 1966; <abbrev xmlns:xlink="http://www.w3.org/1999/xlink" content-type="institution" xlink:title="Santa Barbara Museum of Natural History" id="ABBRID0EXHIM" xlink:type="simple">SBMNH</abbrev> 422924 [wet].</p><p><bold>Other material examined.</bold> – 7+ fragments; N Pacific Ocean, Mexico, Baja California Norte, Cabo Colnett, <named-content xmlns:xlink="http://www.w3.org/1999/xlink" content-type="dwc:verbatimCoordinates" xlink:type="simple"><named-content content-type="geo-json" specific-use="{&#34;type&#34;:&#34;Point&#34;,&#34;coordinates&#34;:[-116.366667,30.966667]}" id="NCID0EDIIM" xlink:type="simple">30°58'00"N, 116°22'00"W</named-content></named-content>, 100–101 m; coll. D Brown and party, by midwater trawl 20, 24 November 1964; <named-content xmlns:xlink="http://www.w3.org/1999/xlink" content-type="dwc:institutional_code" xlink:type="simple">SIO</named-content>/BIC CO1690 [wet]. –several fragments; Mexico, Baja California Norte, 40-mile Bank, <named-content xmlns:xlink="http://www.w3.org/1999/xlink" content-type="dwc:verbatimCoordinates" xlink:type="simple"><named-content content-type="geo-json" specific-use="{&#34;type&#34;:&#34;Point&#34;,&#34;coordinates&#34;:[-117.937778,32.002222]}" id="NCID0ETIIM" xlink:type="simple">32°00'08"N, 117°56'16"W</named-content></named-content>., 183 m; coll. by dredge; ‘EW Scripps’, 10 June 1938; Shepard No. 69, Access. No. BI 38-1, <named-content xmlns:xlink="http://www.w3.org/1999/xlink" content-type="dwc:institutional_code" xlink:type="simple">SIO</named-content>/BIC CO403[wet]. –N Pacific Ocean, USA, California, San Diego County, San Diego, Point Loma, <named-content xmlns:xlink="http://www.w3.org/1999/xlink" content-type="dwc:verbatimCoordinates" xlink:type="simple"><named-content content-type="geo-json" specific-use="{&#34;type&#34;:&#34;Point&#34;,&#34;coordinates&#34;:[-117.247500,32.699167]}" id="NCID0EDJIM" xlink:type="simple">32°41'57"N, 117°14'51"W</named-content></named-content>, 179–402 m; 15 March 1904; <named-content xmlns:xlink="http://www.w3.org/1999/xlink" content-type="dwc:institutional_code" xlink:type="simple">USNM</named-content> 25429 [wet]. –N Pacific Ocean, California, Channel Islands area, <named-content xmlns:xlink="http://www.w3.org/1999/xlink" content-type="dwc:verbatimCoordinates" xlink:type="simple"><named-content content-type="geo-json" specific-use="{&#34;type&#34;:&#34;Point&#34;,&#34;coordinates&#34;:[-119.204444,33.764167]}" id="NCID0ETJIM" xlink:type="simple">33°45'51"N, 119°12'16"W</named-content></named-content>, 250 m; 30 October 2002; <named-content xmlns:xlink="http://www.w3.org/1999/xlink" content-type="dwc:institutional_code" xlink:type="simple">USNM</named-content> 1026795 [wet]. –N Pacific Ocean, California, Los Angeles County, Channel Islands, Santa Catalina Island, Gulf of Catalina, Dakins Cove (Avalon), ~<named-content xmlns:xlink="http://www.w3.org/1999/xlink" content-type="dwc:verbatimCoordinates" xlink:type="simple"><named-content content-type="geo-json" specific-use="{&#34;type&#34;:&#34;Point&#34;,&#34;coordinates&#34;:[-118.325000,33.346389]}" id="NCID0EDKIM" xlink:type="simple">33°20'47"N, 118°19'30"W</named-content></named-content>, 146 m; 8 April 1897; <named-content xmlns:xlink="http://www.w3.org/1999/xlink" content-type="dwc:institutional_code" xlink:type="simple">USNM</named-content> 49591 [dry]. –N Pacific Ocean, California, Los Angeles County, Channel Islands, Santa Catalina Island, Gulf of Catalina, Avalon, 155–183 m; 31 January 1974; <named-content xmlns:xlink="http://www.w3.org/1999/xlink" content-type="dwc:institutional_code" xlink:type="simple">USNM</named-content> 73755 [wet]. –N Pacific Ocean, California, Monterey County, Monterey Bay, in Channel, 732 m; 9 July 1925; <named-content xmlns:xlink="http://www.w3.org/1999/xlink" content-type="dwc:institutional_code" xlink:type="simple">USNM</named-content> 77285 [dry]. –N Pacific Ocean, California, Mendocino County, Point Arena, <named-content xmlns:xlink="http://www.w3.org/1999/xlink" content-type="dwc:verbatimCoordinates" xlink:type="simple"><named-content content-type="geo-json" specific-use="{&#34;type&#34;:&#34;Point&#34;,&#34;coordinates&#34;:[-124.051389,38.962500]}" id="NCID0EDLIM" xlink:type="simple">38°57'45"N, 124°03'05"W</named-content></named-content>, 437 m; 25 September 1890; <named-content xmlns:xlink="http://www.w3.org/1999/xlink" content-type="dwc:institutional_code" xlink:type="simple">USNM</named-content> 49585 [wet]. –multiple colonies; North Eastern Pacific, off Oregon coast, Heceta Bank, hard bottom, <named-content xmlns:xlink="http://www.w3.org/1999/xlink" content-type="dwc:verbatimCoordinates" xlink:type="simple"><named-content content-type="geo-json" specific-use="{&#34;type&#34;:&#34;Point&#34;,&#34;coordinates&#34;:[-124.843056,43.952778]}" id="NCID0ETLIM" xlink:type="simple">43°57'10"N, 124°50'35"W</named-content></named-content>, 135 m; coll. A Valdés by ROV, RV ‘Ronald H. Brown’ (<abbrev xmlns:xlink="http://www.w3.org/1999/xlink" content-type="institution" xlink:title="National Oceanographic and Atmospheric Administration" id="ABBRID0EYLIM" xlink:type="simple">NOAA</abbrev>) and S/V ‘Ropos,’ Dive 615, 10 July 2001; <abbrev xmlns:xlink="http://www.w3.org/1999/xlink" content-type="institution" xlink:title="Los Angeles County Museum of Natural History" id="ABBRID0E4LIM" xlink:type="simple">LACoMNH</abbrev> Marine Biodiversity processing center number 99 [wet].</p><p>Specific location data for ~six lots collected by OCNMS during May 2006 collecting expedition was not accessible; report was published in July 2007 (Marine Sanctuary Conservation Series, NMSP-07-04). This species was found in the Survey Sites numbered 1, 11, 30 and 31, all located within the Olympic 2 Essential Fish Habitat (EFH) Conservation Area. As well, a specimen was collected by OCNMS in July 2008; data not available for publication at this time but is likely from the same area as the 2006 material. The 2008 material likely sent to NMNH, Smithsonian, for housing in the collection there.</p><p>
          <bold><italic><tp:taxon-name><tp:taxon-name-part taxon-name-part-type="genus" reg="Primnoa">Primnoa</tp:taxon-name-part><tp:taxon-name-part taxon-name-part-type="species" reg="pacifica">pacifica</tp:taxon-name-part></tp:taxon-name></italic> Kinoshita, 1907</bold>
        </p><p><bold>Material examined.</bold> No apparent specimens of this species in <abbrev xmlns:xlink="http://www.w3.org/1999/xlink" content-type="institution" xlink:title="Santa Barbara Museum of Natural History" id="ABBRID0EXMIM" xlink:type="simple">SBMNH</abbrev> collection.</p><p><bold>Other material examined.</bold> –1 colony; USA, southern coast of California, San Diego County, off La Jolla, near Soledad Hill, ~<named-content xmlns:xlink="http://www.w3.org/1999/xlink" content-type="dwc:verbatimCoordinates" xlink:type="simple"><named-content content-type="geo-json" specific-use="{&#34;type&#34;:&#34;Point&#34;,&#34;coordinates&#34;:[-117.306667,32.855833]}" id="NCID0EDNIM" xlink:type="simple">32°51'21"N, 117°18'24"W</named-content></named-content>, 205–234 <!--PageBreak -->m; coll. R/V ‘Albatross’, 8 March 1904; <named-content xmlns:xlink="http://www.w3.org/1999/xlink" content-type="dwc:institutional_code" xlink:type="simple">USNM</named-content> 57557 [wet]. –1 colony; USA, California, Monterey County, Monterey Bay, <named-content xmlns:xlink="http://www.w3.org/1999/xlink" content-type="dwc:verbatimCoordinates" xlink:type="simple"><named-content content-type="geo-json" specific-use="{&#34;type&#34;:&#34;Point&#34;,&#34;coordinates&#34;:[-122.130833,36.362778]}" id="NCID0EVNIM" xlink:type="simple">36°21'46"N, 122°07'51"W</named-content></named-content>, 1,609 m; coll. McDonald, Anderson, Antrim, 20 March 1975; <abbrev xmlns:xlink="http://www.w3.org/1999/xlink" content-type="institution" xlink:title="Moss Landing Marine Laboratories" id="ABBRID0E1NIM" xlink:type="simple">MLML</abbrev> C0118 [wet]; specimen sent from same event to the Smithsonian, NMNH, in 1979.</p><p>
          <bold><italic><tp:taxon-name><tp:taxon-name-part taxon-name-part-type="genus" reg="Narella">Narella</tp:taxon-name-part></tp:taxon-name></italic> Gray, 1870</bold>
        </p><p><bold>Material examined.</bold> No apparent specimens from this genus in <abbrev xmlns:xlink="http://www.w3.org/1999/xlink" content-type="institution" xlink:title="Santa Barbara Museum of Natural History" id="ABBRID0EPOIM" xlink:type="simple">SBMNH</abbrev> collection.</p><p>
          <bold><italic><tp:taxon-name><tp:taxon-name-part taxon-name-part-type="genus" reg="Acanella">Acanella</tp:taxon-name-part></tp:taxon-name></italic> Gray in Wright, 1869</bold>
        </p><p><bold>Material examined.</bold> No specimens of this genus in collection at <abbrev xmlns:xlink="http://www.w3.org/1999/xlink" content-type="institution" xlink:title="Santa Barbara Museum of Natural History" id="ABBRID0EEPIM" xlink:type="simple">SBMNH</abbrev>.</p><p>
          <bold><italic><tp:taxon-name><tp:taxon-name-part taxon-name-part-type="genus" reg="Isidella">Isidella</tp:taxon-name-part></tp:taxon-name></italic> Gray, 1858</bold>
        </p><p><bold>Material examined.</bold> 2 lots. <bold>USA (Oregon, Alaska)</bold> – 3 fragments; USA, Oregon, Curry County, 29.79 miles W of Gold Beach, <named-content xmlns:xlink="http://www.w3.org/1999/xlink" content-type="dwc:verbatimCoordinates" xlink:type="simple"><named-content content-type="geo-json" specific-use="{&#34;type&#34;:&#34;Point&#34;,&#34;coordinates&#34;:[-125.010556,44.404722]}" id="NCID0E5PIM" xlink:type="simple">44°24'17"N, 125°00'38"W</named-content></named-content>, 1,244 m; coll. R/V ‘Yaquina’, Cruise Y7002 B, OSU, 19 February 1970; <abbrev xmlns:xlink="http://www.w3.org/1999/xlink" content-type="institution" xlink:title="Santa Barbara Museum of Natural History" id="ABBRID0EDQIM" xlink:type="simple">SBMNH</abbrev> 422981 [wet]. –1 complete (broken) colony; USA, Alaska, Gulf of Alaska, Welker Seamount, <named-content xmlns:xlink="http://www.w3.org/1999/xlink" content-type="dwc:verbatimCoordinates" xlink:type="simple"><named-content content-type="geo-json" specific-use="{&#34;type&#34;:&#34;Point&#34;,&#34;coordinates&#34;:[-140.319722,55.018056]}" id="NCID0ELQIM" xlink:type="simple">55°01'05"N, 140°19'11"W</named-content></named-content>, 1,049 m; coll. A Baco-Taylor, using submersible ‘Alvin’, dive 4035, sample 24, 11 August 2004; <abbrev xmlns:xlink="http://www.w3.org/1999/xlink" content-type="institution" xlink:title="Santa Barbara Museum of Natural History" id="ABBRID0EQQIM" xlink:type="simple">SBMNH</abbrev> 369349; [dry]. (This latter det. by P Etnoyer as <italic><tp:taxon-name><tp:taxon-name-part taxon-name-part-type="genus" reg="Isidella">Isidella</tp:taxon-name-part><tp:taxon-name-part taxon-name-part-type="species" reg="tentaculum">tentaculum</tp:taxon-name-part></tp:taxon-name></italic>, new species, labeled as the <bold>Paratype</bold>).</p><p>
          <bold><italic><tp:taxon-name><tp:taxon-name-part taxon-name-part-type="genus" reg="Keratoisis">Keratoisis</tp:taxon-name-part></tp:taxon-name></italic> Wright, 1869</bold>
        </p><p><bold>Material examined</bold>: ~3 lots. <bold>USA, California</bold> – multiple fragments; USA, California, Monterey County, Monterey Bay, 5.4–5.8 miles, 314° T from Point Piños Light to Mid Point, <named-content xmlns:xlink="http://www.w3.org/1999/xlink" content-type="dwc:verbatimCoordinates" xlink:type="simple"><named-content content-type="geo-json" specific-use="{&#34;type&#34;:&#34;Point&#34;,&#34;coordinates&#34;:[-122.029167,36.716667]}" id="NCID0EXRIM" xlink:type="simple">36°43'00"N, 122°01'45"W</named-content></named-content>, 436–809 m; coll. R/V ‘Velero IV’, stations 7462-61 or 7463-61, 10 October 1961; <abbrev xmlns:xlink="http://www.w3.org/1999/xlink" content-type="institution" xlink:title="Santa Barbara Museum of Natural History" id="ABBRID0E3RIM" xlink:type="simple">SBMNH</abbrev> 422980 [wet].</p><p><bold>Other material examined.</bold> – 1 fragment; Eastern N Pacific, USA, California, Jasper Seamount, <named-content xmlns:xlink="http://www.w3.org/1999/xlink" content-type="dwc:verbatimCoordinates" xlink:type="simple"><named-content content-type="geo-json" specific-use="{&#34;type&#34;:&#34;Point&#34;,&#34;coordinates&#34;:[-122.733889,30.365000]}" id="NCID0EISIM" xlink:type="simple">30°21'54"N, 122°44'02"W</named-content></named-content>, 1,375–1,910 m; coll. H Staudigel, by dredge, SEATOMADO Expedition, 2 November 1980; <named-content xmlns:xlink="http://www.w3.org/1999/xlink" content-type="dwc:institutional_code" xlink:type="simple">SIO</named-content> CO2246 [wet]; this specimen could very likely be <tp:taxon-name><tp:taxon-name-part taxon-name-part-type="genus" reg="Keratoisis">Keratoisis</tp:taxon-name-part> (<tp:taxon-name-part taxon-name-part-type="subgenus" reg="Bathygorgia">Bathygorgia</tp:taxon-name-part>) <tp:taxon-name-part taxon-name-part-type="species" reg="profunda">profunda</tp:taxon-name-part></tp:taxon-name> Wright. –fragments; Eastern N Pacific, USA, California, Fieberling Guyot, west of California Channel Islands, <named-content xmlns:xlink="http://www.w3.org/1999/xlink" content-type="dwc:verbatimCoordinates" xlink:type="simple"><named-content content-type="geo-json" specific-use="{&#34;type&#34;:&#34;Point&#34;,&#34;coordinates&#34;:[-127.741667,32.390278]}" id="NCID0EGTIM" xlink:type="simple">32°23'25"N, 127°44'30"W</named-content></named-content>, depth unknown; coll. unknown, 20 May 1991; <named-content xmlns:xlink="http://www.w3.org/1999/xlink" content-type="dwc:institutional_code" xlink:type="simple">USNM</named-content> 93937 [wet].</p><p>
          <bold><italic><tp:taxon-name><tp:taxon-name-part taxon-name-part-type="genus" reg="Lepidisis">Lepidisis</tp:taxon-name-part></tp:taxon-name></italic> Verrill, 1883</bold>
        </p><p><bold>Material examined.</bold> No specimens of this genus in collection of <abbrev xmlns:xlink="http://www.w3.org/1999/xlink" content-type="institution" xlink:title="Santa Barbara Museum of Natural History" id="ABBRID0EDUIM" xlink:type="simple">SBMNH</abbrev>.</p><p><bold>Other material examined.</bold> – fragments; N Pacific Ocean, USA, California, Ventura/Los Angeles Counties, Channel Islands, ~40 miles SW of San Nicholas Island, <named-content xmlns:xlink="http://www.w3.org/1999/xlink" content-type="dwc:verbatimCoordinates" xlink:type="simple"><named-content content-type="geo-json" specific-use="{&#34;type&#34;:&#34;Point&#34;,&#34;coordinates&#34;:[-119.702778,32.518889]}" id="NCID0EPUIM" xlink:type="simple">32°31'08"N, 119°42'10"W</named-content></named-content>, 950 m; coll. J Ljubenkov, date collected not reported; <named-content xmlns:xlink="http://www.w3.org/1999/xlink" content-type="dwc:institutional_code" xlink:type="simple">USNM</named-content> 59821 [wet].</p></app></tp:treatment-sec><ref-list><ref id="B141"><mixed-citation xmlns:xlink="http://www.w3.org/1999/xlink" xlink:type="simple"><person-group><name name-style="western"><surname>Muzik</surname><given-names>KM</given-names></name></person-group> (<year>1979</year>) A systematic revision of the Hawaiian <tp:taxon-name><tp:taxon-name-part taxon-name-part-type="family">Paramuriciidae</tp:taxon-name-part></tp:taxon-name> and <tp:taxon-name><tp:taxon-name-part taxon-name-part-type="family">Plexauridae</tp:taxon-name-part></tp:taxon-name> (<tp:taxon-name><tp:taxon-name-part taxon-name-part-type="phylum">Coelenterata</tp:taxon-name-part></tp:taxon-name>: <tp:taxon-name><tp:taxon-name-part taxon-name-part-type="subclass">Octocorallia</tp:taxon-name-part></tp:taxon-name>). PhD Thesis, Coral Gables, University of Miami, Florida.</mixed-citation></ref><ref id="B136"><mixed-citation xmlns:xlink="http://www.w3.org/1999/xlink" xlink:type="simple"><person-group><name name-style="western"><surname>Madsen</surname><given-names>FJ</given-names></name></person-group> (<year>1970</year>) <article-title>Remarks on <italic><tp:taxon-name><tp:taxon-name-part taxon-name-part-type="genus">Swiftia</tp:taxon-name-part><tp:taxon-name-part taxon-name-part-type="species">rosea</tp:taxon-name-part></tp:taxon-name></italic> (Grieg) and related species.</article-title><source>Steenstrupia</source><volume>1</volume>(<issue>1</issue>): <fpage>1</fpage>–<lpage>10</lpage>.</mixed-citation></ref><ref id="B144"><mixed-citation xmlns:xlink="http://www.w3.org/1999/xlink" xlink:type="simple"><person-group><name name-style="western"><surname>Nutting</surname><given-names>CC</given-names></name></person-group> (<year>1909</year>) <article-title><tp:taxon-name><tp:taxon-name-part taxon-name-part-type="subclass">Alcyonaria</tp:taxon-name-part></tp:taxon-name> of the California coast.</article-title><source>Proceedings of the United States National Museum</source><volume>35</volume>: <fpage>681</fpage>–<lpage>727</lpage>. <ext-link xlink:type="simple" ext-link-type="doi" xlink:href="10.5479/si.00963801.35-1658.681">https://doi.org/10.5479/si.00963801.35-1658.681</ext-link></mixed-citation></ref><ref id="B148"><mixed-citation xmlns:xlink="http://www.w3.org/1999/xlink" xlink:type="simple"><person-group><name name-style="western"><surname>Nutting</surname><given-names>CC</given-names></name></person-group> (<year>1912</year>) <article-title>Descriptions of the <tp:taxon-name><tp:taxon-name-part taxon-name-part-type="subclass">Alcyonaria</tp:taxon-name-part></tp:taxon-name> collected by the US Fisheries Steamer ‘Albatross’ primarily in Japanese waters during 1906.</article-title><source>Proceedings of the United States National Museum</source><volume>43</volume>(<issue>1923</issue>): <fpage>1</fpage>–<lpage>104</lpage>. [21 pls] <ext-link xlink:type="simple" ext-link-type="doi" xlink:href="10.5479/si.00963801.43-1923.1">https://doi.org/10.5479/si.00963801.43-1923.1</ext-link></mixed-citation></ref><ref id="B101"><mixed-citation xmlns:xlink="http://www.w3.org/1999/xlink" xlink:type="simple"><person-group><name name-style="western"><surname>Grieg</surname><given-names>JA</given-names></name></person-group> (<year>1887</year>) <article-title>Bidrag til de norske Alcyonarier.</article-title><source>Bergens Museum Aarsberetning for</source><volume>1886</volume>: <fpage>1</fpage>–<lpage>26</lpage>. [9 pls]</mixed-citation></ref></ref-list></tp:taxon-treatment>
