# Supplementary material for: A review of gorgonian coral species (Cnidaria, Octocorallia, Alcyonacea) held in the Santa Barbara Museum of Natural History research collection: focus on species from Scleraxonia, Holaxonia, Calcaxonia – Part III: Suborder Holaxonia continued, and suborder Calcaxonia
Source: Zookeys. 2019 Jul 4;860:183–306. doi: 10.3897/zookeys.860.34317 (PMC6690523; doi:10.3897/zookeys.860.34317)
Supplement: XML Treatment for Thesea [file zookeys.860.34317-treatment8.xml]

<!DOCTYPE tp:taxon-treatment
  PUBLIC "-//TaxonX//DTD Taxonomic Treatment Publishing DTD v0 20100105//EN" "tax-treatment-NSO.dtd">
<tp:taxon-treatment xmlns:tp="http://www.plazi.org/taxpub"><tp:treatment-meta><kwd-group><label>Taxon classification</label><kwd><named-content xmlns:xlink="http://www.w3.org/1999/xlink" content-type="kingdom">Animalia</named-content></kwd><kwd><named-content xmlns:xlink="http://www.w3.org/1999/xlink" content-type="order">Alcyonacea</named-content></kwd><kwd><named-content xmlns:xlink="http://www.w3.org/1999/xlink" content-type="family">Plexauridae</named-content></kwd></kwd-group><mixed-citation publication-type="journal"><person-group><name><surname>Horvath</surname><given-names>Elizabeth Anne</given-names></name></person-group><article-title>A review of gorgonian coral species (<tp:taxon-name><tp:taxon-name-part taxon-name-part-type="phylum">Cnidaria</tp:taxon-name-part></tp:taxon-name>, <tp:taxon-name><tp:taxon-name-part taxon-name-part-type="subclass">Octocorallia</tp:taxon-name-part></tp:taxon-name>, <tp:taxon-name><tp:taxon-name-part taxon-name-part-type="order">Alcyonacea</tp:taxon-name-part></tp:taxon-name>) held in the Santa Barbara Museum of Natural History research collection: focus on species from <tp:taxon-name><tp:taxon-name-part taxon-name-part-type="suborder">Scleraxonia</tp:taxon-name-part></tp:taxon-name>, <tp:taxon-name><tp:taxon-name-part taxon-name-part-type="suborder">Holaxonia</tp:taxon-name-part></tp:taxon-name>, <tp:taxon-name><tp:taxon-name-part taxon-name-part-type="suborder">Calcaxonia</tp:taxon-name-part></tp:taxon-name> – Part III: Suborder <tp:taxon-name><tp:taxon-name-part taxon-name-part-type="suborder">Holaxonia</tp:taxon-name-part></tp:taxon-name> continued, and suborder <tp:taxon-name><tp:taxon-name-part taxon-name-part-type="suborder">Calcaxonia</tp:taxon-name-part></tp:taxon-name></article-title><source>Zookeys</source><day>04</day><month>7</month><year>2019</year><volume>860</volume><fpage>183</fpage><lpage>306</lpage><pub-id pub-id-type="doi">10.3897/zookeys.860.34317</pub-id></mixed-citation></tp:treatment-meta><tp:nomenclature><label>Genus</label><tp:taxon-name>
                <tp:taxon-name-part taxon-name-part-type="genus" reg="Thesea">Thesea</tp:taxon-name-part>
              </tp:taxon-name><tp:taxon-authority>Duchassaing &amp; Michelotti, 1860</tp:taxon-authority><tp:nomenclature-citation-list><tp:nomenclature-citation><tp:taxon-name>
                    <tp:taxon-name-part taxon-name-part-type="genus" reg="Thesea">Thesea</tp:taxon-name-part>
                  </tp:taxon-name><comment>= <tp:taxon-name><tp:taxon-name-part taxon-name-part-type="genus" reg="Acis">Acis</tp:taxon-name-part></tp:taxon-name> (non <tp:taxon-name><tp:taxon-name-part taxon-name-part-type="genus" reg="Acis">Acis</tp:taxon-name-part></tp:taxon-name>, Billberg, 1820, Lesson 1830) Duchassaing &amp; Michelotti, 1860: 18, 19; 1864: 12–14. <xref ref-type="bibr" rid="B122">Kölliker 1865</xref>: 136. [<tp:taxon-name><tp:taxon-name-part taxon-name-part-type="genus" reg="Thesea">Thesea</tp:taxon-name-part></tp:taxon-name>. = <tp:taxon-name><tp:taxon-name-part taxon-name-part-type="genus" reg="Acis">Acis</tp:taxon-name-part></tp:taxon-name> (pars) <xref ref-type="bibr" rid="B193">Wright and Studer 1889</xref>: 56.</comment></tp:nomenclature-citation><tp:nomenclature-citation><tp:taxon-name>
                    <tp:taxon-name-part taxon-name-part-type="genus" reg="Acis">Acis</tp:taxon-name-part>
                  </tp:taxon-name><comment>Kükenthal, 1919: 836.</comment></tp:nomenclature-citation><tp:nomenclature-citation><tp:taxon-name>
                    <tp:taxon-name-part taxon-name-part-type="genus" reg="Thesea">Thesea</tp:taxon-name-part>
                  </tp:taxon-name><comment>Duchassaing &amp; Michelotti, 1860: 18, 19. <xref ref-type="bibr" rid="B148">Nutting 1912</xref>: 80. <xref ref-type="bibr" rid="B128">Kükenthal 1924</xref>: 153, 154. <xref ref-type="bibr" rid="B82">Deichmann 1936</xref>: 110–112. <xref ref-type="bibr" rid="B4">Bayer 1956</xref>: F206-F207; 1958: 50; 1981: 945.</comment></tp:nomenclature-citation><tp:nomenclature-citation><tp:taxon-name>
                    <tp:taxon-name-part taxon-name-part-type="genus" reg="Thesea"/>
                  </tp:taxon-name><comment><!--PageBreak -->non <tp:taxon-name><tp:taxon-name-part taxon-name-part-type="genus" reg="Thesea">Thesea</tp:taxon-name-part></tp:taxon-name> Nutting, 1910a: 50 {= <tp:taxon-name><tp:taxon-name-part taxon-name-part-type="genus" reg="Placogorgia">Placogorgia</tp:taxon-name-part></tp:taxon-name>}. <xref ref-type="bibr" rid="B153">Riess 1929</xref>: 401 [= <tp:taxon-name><tp:taxon-name-part taxon-name-part-type="genus" reg="Scleracis">Scleracis</tp:taxon-name-part></tp:taxon-name>: see Deichmann, 1936: 111]. </comment></tp:nomenclature-citation><tp:nomenclature-citation><tp:taxon-name>
                    <tp:taxon-name-part taxon-name-part-type="genus" reg="Thesea"/>
                  </tp:taxon-name><comment>non <tp:taxon-name><tp:taxon-name-part taxon-name-part-type="genus" reg="Elasma">Elasma</tp:taxon-name-part></tp:taxon-name> (non <tp:taxon-name><tp:taxon-name-part taxon-name-part-type="genus" reg="Elasma">E.</tp:taxon-name-part></tp:taxon-name> Jaennicke, 1866); Studer (and Wright) 1887: 58. </comment></tp:nomenclature-citation><tp:nomenclature-citation><tp:taxon-name>
                    <tp:taxon-name-part taxon-name-part-type="genus" reg="Thesea"/>
                  </tp:taxon-name><comment>non <tp:taxon-name><tp:taxon-name-part taxon-name-part-type="genus" reg="Elasmogorgia">Elasmogorgia</tp:taxon-name-part></tp:taxon-name> Wright &amp; Studer, 1889: 132. <xref ref-type="bibr" rid="B108">Hickson 1905</xref>: 814. <xref ref-type="bibr" rid="B144">Nutting 1909</xref>: 717 (California = <tp:taxon-name><tp:taxon-name-part taxon-name-part-type="genus" reg="Thesea">Thesea</tp:taxon-name-part></tp:taxon-name>). <xref ref-type="bibr" rid="B169">Thomson and Simpson 1909</xref>: 238. <xref ref-type="bibr" rid="B145">Nutting 1910a</xref>: 45. <xref ref-type="bibr" rid="B168">Thomson and Russell 1910</xref>: 159. <xref ref-type="bibr" rid="B148">Nutting 1912</xref>: 85. <xref ref-type="bibr" rid="B127">Kükenthal 1919</xref>: 752, 836; <xref ref-type="bibr" rid="B128">1924</xref> (pars): 148]. <xref ref-type="bibr" rid="B165">Thomson and Dean 1931</xref>: 199. <xref ref-type="bibr" rid="B137">Matsumoto and Ofwegen 2016</xref>: 4. </comment></tp:nomenclature-citation><tp:nomenclature-citation><tp:taxon-name>
                    <tp:taxon-name-part taxon-name-part-type="genus" reg="Evacis">Evacis</tp:taxon-name-part>
                  </tp:taxon-name><comment>(nomen nudum) Verrill, 1912: 373, 377 [Des. Deichmann, 1936].</comment></tp:nomenclature-citation><tp:nomenclature-citation><tp:taxon-name>
                    <tp:taxon-name-part taxon-name-part-type="genus" reg="Euacis">Euacis</tp:taxon-name-part>
                  </tp:taxon-name><comment>Aurivillius, 1931: 126.</comment></tp:nomenclature-citation><tp:nomenclature-citation><tp:taxon-name>
                    <tp:taxon-name-part taxon-name-part-type="genus" reg="Filigella">Filigella</tp:taxon-name-part>
                  </tp:taxon-name><comment>Gray, 1868: 443. Kinoshita (pars) 1909: 1. <xref ref-type="bibr" rid="B180">Verrill 1912</xref>: 389. <xref ref-type="bibr" rid="B127">Kükenthal 1919</xref>: 762, 844. <xref ref-type="bibr" rid="B2">Aurivillius 1931</xref>: 126–129. <xref ref-type="bibr" rid="B82">Deichmann 1936</xref>: 147. <xref ref-type="bibr" rid="B4">Bayer 1956</xref>: F206. <xref ref-type="bibr" rid="B141">Muzik 1979</xref>: 142, 143; <xref ref-type="bibr" rid="B137">Matsumoto and Ofwegen 2016</xref>: 2, 16, 19.</comment></tp:nomenclature-citation><tp:nomenclature-citation><tp:taxon-name>
                    <tp:taxon-name-part taxon-name-part-type="genus" reg="Thesea"/>
                  </tp:taxon-name><comment>non <tp:taxon-name><tp:taxon-name-part taxon-name-part-type="genus" reg="Filigella">Filigella</tp:taxon-name-part></tp:taxon-name> = <tp:taxon-name><tp:taxon-name-part taxon-name-part-type="genus" reg="Elasmogorgia">Elasmogorgia</tp:taxon-name-part></tp:taxon-name> Kinoshita, 1909: 1, 4, 5. <xref ref-type="bibr" rid="B128">Kükenthal 1924</xref>: 148. </comment></tp:nomenclature-citation><tp:nomenclature-citation><tp:taxon-name>
                    <tp:taxon-name-part taxon-name-part-type="genus" reg="Heterogorgia">Heterogorgia</tp:taxon-name-part>
                  </tp:taxon-name><comment>(pars) Verrill, 1868c: 413. <xref ref-type="bibr" rid="B145">Nutting 1910a</xref>: 87.</comment></tp:nomenclature-citation></tp:nomenclature-citation-list></tp:nomenclature><tp:treatment-sec sec-type="type species" id="SECID0EMXDI"><title>Type species.</title><p><italic><tp:taxon-name><tp:taxon-name-part taxon-name-part-type="genus" reg="Thesea">Thesea</tp:taxon-name-part><tp:taxon-name-part taxon-name-part-type="species" reg="exserta">exserta</tp:taxon-name-part></tp:taxon-name></italic> Duchassaing &amp; Michelotti, 1860 (non <italic><tp:taxon-name><tp:taxon-name-part taxon-name-part-type="genus" reg="Gorgonia">Gorgonia</tp:taxon-name-part><tp:taxon-name-part taxon-name-part-type="species" reg="exserta">exserta</tp:taxon-name-part></tp:taxon-name></italic> Ellis &amp; Solander, 1786) = <italic><tp:taxon-name><tp:taxon-name-part taxon-name-part-type="genus" reg="Thesea">Thesea</tp:taxon-name-part><tp:taxon-name-part taxon-name-part-type="species" reg="guadalupensis">guadalupensis</tp:taxon-name-part></tp:taxon-name></italic> Duchassaing &amp; Michelotti, 1864.</p></tp:treatment-sec><tp:treatment-sec sec-type="diagnosis" id="SECID0ETYDI"><title>Diagnosis.</title><p>Colonies moderately threadlike, some (rare) sparsely branched in one plane; slightly flexible branches slender, long, each ascending to slightly expanded, stout, possibly truncated, distal branch tip; terminates with flattened arrow-head-like tip; proximal end, when free, also drawn into arrow-head (looking as distal end), or with small attachment disk; axis horny; coenenchyme thin. Calyces distinct, roughly placed alternately; low-domed with eight marginal teeth formed by simple converging spindles. Sclerites of coenenchyme in two layers: outer one containing large, spheroidal/oval or plate-like bodies, outer faces of which are commonly undulated, generating a wash-board appearance (key sclerite form for genus); inner layer including warted spindles of smaller diameter.</p></tp:treatment-sec><tp:treatment-sec sec-type="remarks" id="SECID0EYYDI"><title>Remarks.</title><p><xref ref-type="bibr" rid="B119">Kinoshita (1909)</xref> and <xref ref-type="bibr" rid="B2">Aurivillius (1931)</xref> considered the genus <italic><tp:taxon-name><tp:taxon-name-part taxon-name-part-type="genus" reg="Filigella">Filigella</tp:taxon-name-part></tp:taxon-name></italic> synonymous with <italic><tp:taxon-name><tp:taxon-name-part taxon-name-part-type="genus" reg="Elasmogorgia">Elasmogorgia</tp:taxon-name-part></tp:taxon-name></italic>. This synonymy was called into question by <xref ref-type="bibr" rid="B137">Matsumoto and Ofwegen (2016)</xref> in statements made regarding two distinct species. They stated that <italic><tp:taxon-name><tp:taxon-name-part taxon-name-part-type="genus" reg="Filigella">Filigella</tp:taxon-name-part><tp:taxon-name-part taxon-name-part-type="species" reg="mitsukurii">mitsukurii</tp:taxon-name-part></tp:taxon-name></italic> is actually <italic><tp:taxon-name><tp:taxon-name-part taxon-name-part-type="genus" reg="Euplexaura">Euplexaura</tp:taxon-name-part><tp:taxon-name-part taxon-name-part-type="species" reg="mitsukurii">mitsukurii</tp:taxon-name-part></tp:taxon-name></italic> and that there is only one species in the genus <italic><tp:taxon-name><tp:taxon-name-part taxon-name-part-type="genus" reg="Elasmogorgia">Elasmogorgia</tp:taxon-name-part></tp:taxon-name></italic>, that being <italic><tp:taxon-name><tp:taxon-name-part taxon-name-part-type="genus" reg="Elasmogorgia">Elasmogorgia</tp:taxon-name-part><tp:taxon-name-part taxon-name-part-type="species" reg="filiformis">filiformis</tp:taxon-name-part></tp:taxon-name></italic> Wright &amp; Studer, 1889 (closely resembling a species in the genus <italic><tp:taxon-name><tp:taxon-name-part taxon-name-part-type="genus" reg="Astrogorgia">Astrogorgia</tp:taxon-name-part></tp:taxon-name></italic> Verrill, 1868); in actuality, there now are three accepted species in this genus, listed accordingly by Cordeiro et al. (2019) in the WoRMS Database. Considering the characteristics of the two genera (<italic><tp:taxon-name><tp:taxon-name-part taxon-name-part-type="genus" reg="Euplexaura">Euplexaura</tp:taxon-name-part></tp:taxon-name></italic> Verrill, 1869 and <italic><tp:taxon-name><tp:taxon-name-part taxon-name-part-type="genus" reg="Elasmogorgia">Elasmogorgia</tp:taxon-name-part></tp:taxon-name></italic>), neither <italic><tp:taxon-name><tp:taxon-name-part taxon-name-part-type="genus" reg="Euplexaura">E.</tp:taxon-name-part><tp:taxon-name-part taxon-name-part-type="species" reg="mitsukurii">mitsukurii</tp:taxon-name-part></tp:taxon-name></italic> or <italic><tp:taxon-name><tp:taxon-name-part taxon-name-part-type="genus" reg="Elasmogorgia">E.</tp:taxon-name-part><tp:taxon-name-part taxon-name-part-type="species" reg="filiformis">filiformis</tp:taxon-name-part></tp:taxon-name></italic> belong in the genus <italic><tp:taxon-name><tp:taxon-name-part taxon-name-part-type="genus" reg="Thesea">Thesea</tp:taxon-name-part></tp:taxon-name></italic>; thus <italic><tp:taxon-name><tp:taxon-name-part taxon-name-part-type="genus" reg="Elasmogorgia">Elasmogorgia</tp:taxon-name-part></tp:taxon-name></italic> is not synonymous with <italic><tp:taxon-name><tp:taxon-name-part taxon-name-part-type="genus" reg="Thesea">Thesea</tp:taxon-name-part></tp:taxon-name></italic>. However, <xref ref-type="bibr" rid="B137">Matsumoto and Ofwegen (2016)</xref> did state that the genus <italic><tp:taxon-name><tp:taxon-name-part taxon-name-part-type="genus" reg="Filigella">Filigella</tp:taxon-name-part></tp:taxon-name></italic> is a synonym of <italic><tp:taxon-name><tp:taxon-name-part taxon-name-part-type="genus" reg="Thesea">Thesea</tp:taxon-name-part></tp:taxon-name></italic>. The basis for this might be the fact that the genus descriptions given by <xref ref-type="bibr" rid="B4">Bayer (1956</xref>a) for <italic><tp:taxon-name><tp:taxon-name-part taxon-name-part-type="genus" reg="Thesea">Thesea</tp:taxon-name-part></tp:taxon-name></italic> and <italic><tp:taxon-name><tp:taxon-name-part taxon-name-part-type="genus" reg="Filigella">Filigella</tp:taxon-name-part></tp:taxon-name></italic> overlap, in part; this would explain the suggestion of synonymy between the two genera made by Bayer in 1958. <xref ref-type="bibr" rid="B5">Bayer (1958)</xref> synonymized the two genera <italic><tp:taxon-name><tp:taxon-name-part taxon-name-part-type="genus" reg="Filigella">Filigella</tp:taxon-name-part></tp:taxon-name></italic> Gray and <italic><tp:taxon-name><tp:taxon-name-part taxon-name-part-type="genus" reg="Elasmogorgia">Elasmogorgia</tp:taxon-name-part></tp:taxon-name></italic> Wright and Studer with the West Atlantic genus <italic><tp:taxon-name><tp:taxon-name-part taxon-name-part-type="genus" reg="Thesea">Thesea</tp:taxon-name-part></tp:taxon-name></italic> Duchassaing &amp; Michellotti, and transferred the genus <!--PageBreak -->to the family <tp:taxon-name><tp:taxon-name-part taxon-name-part-type="family">Plexauridae</tp:taxon-name-part></tp:taxon-name> from the family <tp:taxon-name><tp:taxon-name-part taxon-name-part-type="family">Paramuriceidae</tp:taxon-name-part></tp:taxon-name> (latter no longer a currently recognized taxon). <xref ref-type="bibr" rid="B8">Bayer (1981)</xref> then stated that <italic><tp:taxon-name><tp:taxon-name-part taxon-name-part-type="genus" reg="Filigella">Filigella</tp:taxon-name-part></tp:taxon-name></italic> was a synonym of <italic><tp:taxon-name><tp:taxon-name-part taxon-name-part-type="genus" reg="Thesea">Thesea</tp:taxon-name-part></tp:taxon-name></italic>; based on the recent work of <xref ref-type="bibr" rid="B137">Matsumoto and Ofwegen (2016)</xref>, <italic><tp:taxon-name><tp:taxon-name-part taxon-name-part-type="genus" reg="Elasmogorgia">Elasmogorgia</tp:taxon-name-part></tp:taxon-name></italic> must be removed from <xref ref-type="bibr" rid="B5">Bayer’s 1958</xref> synonymy, while <italic><tp:taxon-name><tp:taxon-name-part taxon-name-part-type="genus" reg="Filigella">Filigella</tp:taxon-name-part></tp:taxon-name></italic>’s synonymy might be retained. According to <xref ref-type="bibr" rid="B171">Utinomi (1961)</xref> however, the coenenchyme of <italic><tp:taxon-name><tp:taxon-name-part taxon-name-part-type="genus" reg="Filigella">Filigella</tp:taxon-name-part></tp:taxon-name></italic> is thinner and less distinctly displays the two layers seen in most plexaurids; as well, anthocodial armature is more powerful so as to form an operculum, typical of the group formerly known as the paramuriceids. Based on this, he considered it better to retain the genus name <italic><tp:taxon-name><tp:taxon-name-part taxon-name-part-type="genus" reg="Filigella">Filigella</tp:taxon-name-part></tp:taxon-name></italic> than to unite it with the plexaurid genus <italic><tp:taxon-name><tp:taxon-name-part taxon-name-part-type="genus" reg="Thesea">Thesea</tp:taxon-name-part></tp:taxon-name></italic>. <xref ref-type="bibr" rid="B141">Muzik (1979)</xref> also did not synonymize <italic><tp:taxon-name><tp:taxon-name-part taxon-name-part-type="genus" reg="Thesea">Thesea</tp:taxon-name-part></tp:taxon-name></italic> with <italic><tp:taxon-name><tp:taxon-name-part taxon-name-part-type="genus" reg="Filigella">Filigella</tp:taxon-name-part></tp:taxon-name></italic>; her rationale was that <italic><tp:taxon-name><tp:taxon-name-part taxon-name-part-type="genus" reg="Filigella">Filigella</tp:taxon-name-part></tp:taxon-name></italic> had a distinct collaret (having something more like a true operculum), along with numerous scales forming the tentacle backs. While <italic><tp:taxon-name><tp:taxon-name-part taxon-name-part-type="genus" reg="Filigella">Filigella</tp:taxon-name-part></tp:taxon-name></italic> was considered to be similar to <italic><tp:taxon-name><tp:taxon-name-part taxon-name-part-type="genus" reg="Thesea">Thesea</tp:taxon-name-part></tp:taxon-name></italic>, <italic><tp:taxon-name><tp:taxon-name-part taxon-name-part-type="genus" reg="Thesea">Thesea</tp:taxon-name-part></tp:taxon-name></italic> was stated to have “bulky boots” (Muzik, 1979: 143) forming its (collaret’s) points. She went on to surmise that, “depending on the importance of anthocodial armature, these three genera <italic>(<tp:taxon-name><tp:taxon-name-part taxon-name-part-type="genus" reg="Thesea">Thesea</tp:taxon-name-part></tp:taxon-name>, <tp:taxon-name><tp:taxon-name-part taxon-name-part-type="genus" reg="Filigella">Filigella</tp:taxon-name-part></tp:taxon-name></italic>, along with <italic><tp:taxon-name><tp:taxon-name-part taxon-name-part-type="genus" reg="Muricella">Muricella</tp:taxon-name-part></tp:taxon-name>)</italic> may remain distinct or one day be merged into one genus.” The NMNH did not use/recognize <italic><tp:taxon-name><tp:taxon-name-part taxon-name-part-type="genus" reg="Filigella">Filigella</tp:taxon-name-part></tp:taxon-name></italic> during times when author visited and worked in the collection; <italic><tp:taxon-name><tp:taxon-name-part taxon-name-part-type="genus" reg="Thesea">Thesea</tp:taxon-name-part></tp:taxon-name></italic> was the genus designation used. From examinations of specimens at NMNH, etc., noting specimen identification while also considering the synonymy discussion given here, <italic><tp:taxon-name><tp:taxon-name-part taxon-name-part-type="genus" reg="Thesea">Thesea</tp:taxon-name-part></tp:taxon-name></italic> and <italic><tp:taxon-name><tp:taxon-name-part taxon-name-part-type="genus" reg="Filigella">Filigella</tp:taxon-name-part></tp:taxon-name></italic> may or may not be synonymous; the genus <italic><tp:taxon-name><tp:taxon-name-part taxon-name-part-type="genus" reg="Thesea">Thesea</tp:taxon-name-part></tp:taxon-name></italic> is used here for colonies from California (and Mexican) waters. <italic><tp:taxon-name><tp:taxon-name-part taxon-name-part-type="genus" reg="Elasmogorgia">Elasmogorgia</tp:taxon-name-part></tp:taxon-name></italic> (and its species, including <italic><tp:taxon-name><tp:taxon-name-part taxon-name-part-type="genus" reg="Elasmogorgia">E.</tp:taxon-name-part><tp:taxon-name-part taxon-name-part-type="species" reg="filiformis">filiformis</tp:taxon-name-part></tp:taxon-name></italic>) is not considered, based on the recent work of <xref ref-type="bibr" rid="B137">Matsumoto and Ofwegen (2016)</xref>. Cordeiro et al. (2019), in the WoRMS Database, indicated the genus <italic><tp:taxon-name><tp:taxon-name-part taxon-name-part-type="genus" reg="Thesea">Thesea</tp:taxon-name-part></tp:taxon-name></italic> as having accepted status, and they list some twenty-eight species within the genus; however, neither <italic><tp:taxon-name><tp:taxon-name-part taxon-name-part-type="genus" reg="Thesea">Thesea</tp:taxon-name-part></tp:taxon-name></italic> [non <italic><tp:taxon-name><tp:taxon-name-part taxon-name-part-type="genus" reg="Elasmogorgia">Elasmogorgia</tp:taxon-name-part></tp:taxon-name></italic>] <italic><tp:taxon-name><tp:taxon-name-part taxon-name-part-type="genus" reg="Elasmogorgia"/><tp:taxon-name-part taxon-name-part-type="species" reg="filiformis">filiformis</tp:taxon-name-part></tp:taxon-name></italic> (Nutting, 1909) or <italic><tp:taxon-name><tp:taxon-name-part taxon-name-part-type="genus" reg="Thesea">Thesea</tp:taxon-name-part><tp:taxon-name-part taxon-name-part-type="species" reg="variabilis">variabilis</tp:taxon-name-part></tp:taxon-name></italic> (Studer, 1894) are included in that listing.</p></tp:treatment-sec><ref-list><ref id="B122"><mixed-citation xmlns:xlink="http://www.w3.org/1999/xlink" xlink:type="simple"><person-group><name name-style="western"><surname>Kölliker</surname><given-names>RA von</given-names></name></person-group> (<year>1865</year>) Icones histiologicae oder Atlas der vergleichenden Gewebelehre. Zweite Abtheilung. Der feinere Bau der hoheren Thiere. Erstes Heft. Die Bindesubstanz der Coelenteraten. Verlag von Wilhelm Engelmann, Leipzig, [1–6] + 87–181. [10–19 pls, 13 text figs] <ext-link xlink:type="simple" ext-link-type="doi" xlink:href="10.5962/bhl.title.11946">https://doi.org/10.5962/bhl.title.11946</ext-link></mixed-citation></ref><ref id="B193"><mixed-citation xmlns:xlink="http://www.w3.org/1999/xlink" xlink:type="simple"><person-group><name name-style="western"><surname>Wright</surname><given-names>EP</given-names></name><name name-style="western"><surname>Studer</surname><given-names>T</given-names></name></person-group> (<year>1889</year>) Report of the <tp:taxon-name><tp:taxon-name-part taxon-name-part-type="subclass">Alcyonaria</tp:taxon-name-part></tp:taxon-name> collected by H.M.S. “Challenger” during the years 1873–1876. Challenger Reports: Zoology, 31(64): 1–72 + 1–314. [1–43 pls] <ext-link xlink:type="simple" ext-link-type="uri" xlink:href="http://www.archive.org/details/reportonscientif04grea/page/87/mode/1up">www.archive.org/details/reportonscientif04grea/page/87/mode/1up</ext-link></mixed-citation></ref><ref id="B148"><mixed-citation xmlns:xlink="http://www.w3.org/1999/xlink" xlink:type="simple"><person-group><name name-style="western"><surname>Nutting</surname><given-names>CC</given-names></name></person-group> (<year>1912</year>) <article-title>Descriptions of the <tp:taxon-name><tp:taxon-name-part taxon-name-part-type="subclass">Alcyonaria</tp:taxon-name-part></tp:taxon-name> collected by the US Fisheries Steamer ‘Albatross’ primarily in Japanese waters during 1906.</article-title><source>Proceedings of the United States National Museum</source><volume>43</volume>(<issue>1923</issue>): <fpage>1</fpage>–<lpage>104</lpage>. [21 pls] <ext-link xlink:type="simple" ext-link-type="doi" xlink:href="10.5479/si.00963801.43-1923.1">https://doi.org/10.5479/si.00963801.43-1923.1</ext-link></mixed-citation></ref><ref id="B128"><mixed-citation xmlns:xlink="http://www.w3.org/1999/xlink" xlink:type="simple"><person-group><name name-style="western"><surname>Kükenthal</surname><given-names>W</given-names></name></person-group> (<year>1924</year>) <tp:taxon-name><tp:taxon-name-part taxon-name-part-type="suborder">Gorgonaria</tp:taxon-name-part></tp:taxon-name>. Das Tierreich, Vol. 47. Walter de Gruyter &amp; Company, Berlin, 1–28 + 478 pp.</mixed-citation></ref><ref id="B82"><mixed-citation xmlns:xlink="http://www.w3.org/1999/xlink" xlink:type="simple"><person-group><name name-style="western"><surname>Deichmann</surname><given-names>E</given-names></name></person-group> (<year>1936</year>) <source>XLIX. The <tp:taxon-name><tp:taxon-name-part taxon-name-part-type="subclass">Alcyonaria</tp:taxon-name-part></tp:taxon-name> of the western part of the Atlantic Ocean. Memoirs of the Museum of Comparative Zoology at Harvard College, Vol. LIII.</source><publisher-name>Cambridge</publisher-name>, <publisher-loc>Massachusetts</publisher-loc>, <size units="page">317 pp</size>. [+ 37 pls] <ext-link xlink:type="simple" ext-link-type="doi" xlink:href="10.5962/bhl.title.49348">https://doi.org/10.5962/bhl.title.49348</ext-link></mixed-citation></ref><ref id="B4"><mixed-citation xmlns:xlink="http://www.w3.org/1999/xlink" xlink:type="simple"><person-group><name name-style="western"><surname>Bayer</surname><given-names>FM</given-names></name></person-group> (<year>1956</year>) <tp:taxon-name><tp:taxon-name-part taxon-name-part-type="subclass">Octocorallia</tp:taxon-name-part></tp:taxon-name>, Part F. <tp:taxon-name><tp:taxon-name-part taxon-name-part-type="phylum">Coelenterata</tp:taxon-name-part></tp:taxon-name>. In: Moore RC (Ed.) Treatise on Invertebrate Paleontology. Geological Society of America and University of Kansas Press, Lawrence-Kansas, F166–F231.</mixed-citation></ref><ref id="B153"><mixed-citation xmlns:xlink="http://www.w3.org/1999/xlink" xlink:type="simple"><person-group><name name-style="western"><surname>Riess</surname><given-names>M</given-names></name></person-group> (<year>1929</year>) <article-title>Die Gorgonarien Westindiens. Kapitel 8. Die Familie <tp:taxon-name><tp:taxon-name-part taxon-name-part-type="family">Muriceidae</tp:taxon-name-part></tp:taxon-name>.</article-title><source>Zoologische Jahrbucher Supplement</source><volume>16</volume>(<issue>2</issue>): <fpage>377</fpage>–<lpage>420</lpage>. [8 pl.]</mixed-citation></ref><ref id="B108"><mixed-citation xmlns:xlink="http://www.w3.org/1999/xlink" xlink:type="simple"><person-group><name name-style="western"><surname>Hickson</surname><given-names>SJ</given-names></name></person-group> (<year>1905</year>) <article-title>The <tp:taxon-name><tp:taxon-name-part taxon-name-part-type="subclass">Alcyonaria</tp:taxon-name-part></tp:taxon-name> of the Maldives. Part III. The families <tp:taxon-name><tp:taxon-name-part taxon-name-part-type="family">Muriceidae</tp:taxon-name-part></tp:taxon-name>, <tp:taxon-name><tp:taxon-name-part taxon-name-part-type="family">Gorgonellidae</tp:taxon-name-part></tp:taxon-name>, <tp:taxon-name><tp:taxon-name-part taxon-name-part-type="family">Melitodidae</tp:taxon-name-part></tp:taxon-name>, and the genera Pennatula, Eunephthya. In: Gardiner, JS (Ed.</article-title><source>) The Fauna and Geography of the Maldive and Laccadive Archipelagoes,</source><volume>2</volume>(<issue>4</issue>): <fpage>807</fpage>–<lpage>826</lpage>. [pl 67.]</mixed-citation></ref><ref id="B144"><mixed-citation xmlns:xlink="http://www.w3.org/1999/xlink" xlink:type="simple"><person-group><name name-style="western"><surname>Nutting</surname><given-names>CC</given-names></name></person-group> (<year>1909</year>) <article-title><tp:taxon-name><tp:taxon-name-part taxon-name-part-type="subclass">Alcyonaria</tp:taxon-name-part></tp:taxon-name> of the California coast.</article-title><source>Proceedings of the United States National Museum</source><volume>35</volume>: <fpage>681</fpage>–<lpage>727</lpage>. <ext-link xlink:type="simple" ext-link-type="doi" xlink:href="10.5479/si.00963801.35-1658.681">https://doi.org/10.5479/si.00963801.35-1658.681</ext-link></mixed-citation></ref><ref id="B169"><mixed-citation xmlns:xlink="http://www.w3.org/1999/xlink" xlink:type="simple"><person-group><name name-style="western"><surname>Thomson</surname><given-names>JA</given-names></name><name name-style="western"><surname>Simpson</surname><given-names>JJ</given-names></name></person-group> (<year>1909</year>) <source>An account of the alcyonarians collected by the Royal Indian Marine Survey Ship ‘Investigator’ in the Indian Ocean. II. The alcyonarians of the littoral area.</source><publisher-name>Trustees of the Indian Museum</publisher-name>, <publisher-loc>Calcutta</publisher-loc>, <size units="page">319 pp</size>. <ext-link xlink:type="simple" ext-link-type="doi" xlink:href="10.5962/bhl.title.8279">https://doi.org/10.5962/bhl.title.8279</ext-link></mixed-citation></ref><ref id="B145"><mixed-citation xmlns:xlink="http://www.w3.org/1999/xlink" xlink:type="simple"><person-group><name name-style="western"><surname>Nutting</surname><given-names>CC</given-names></name></person-group> (<year>1910a</year>) The <tp:taxon-name><tp:taxon-name-part taxon-name-part-type="order">Gorgonacea</tp:taxon-name-part></tp:taxon-name> of the Siboga Expedition. III. The <tp:taxon-name><tp:taxon-name-part taxon-name-part-type="family">Muriceidae</tp:taxon-name-part></tp:taxon-name> Siboga Expedition Monograph 13b: 108 pp. [+ 22 pls] <ext-link xlink:type="simple" ext-link-type="doi" xlink:href="10.5962/bhl.title.11324">https://doi.org/10.5962/bhl.title.11324</ext-link></mixed-citation></ref><ref id="B168"><mixed-citation xmlns:xlink="http://www.w3.org/1999/xlink" xlink:type="simple"><person-group><name name-style="western"><surname>Thomson</surname><given-names>JA</given-names></name><name name-style="western"><surname>Russell</surname><given-names>ES</given-names></name></person-group> (<year>1910</year>) Alcyonarians collected on the Percy Sladen Trust Expedition by Mr J Stanley Gardiner. Part I, the Axifera. Transactions of the Linnean Society of London, series 2: Zoology 13(2): 139–164. <ext-link xlink:type="simple" ext-link-type="doi" xlink:href="10.1111/j.1096-3642.1910.tb00515.x">https://doi.org/10.1111/j.1096-3642.1910.tb00515.x</ext-link></mixed-citation></ref><ref id="B127"><mixed-citation xmlns:xlink="http://www.w3.org/1999/xlink" xlink:type="simple"><person-group><name name-style="western"><surname>Kükenthal</surname><given-names>W</given-names></name></person-group> (<year>1919</year>) <tp:taxon-name><tp:taxon-name-part taxon-name-part-type="suborder">Gorgonaria</tp:taxon-name-part></tp:taxon-name>. Wissenschaftliche Ergebnisse der deutsche Tiefsee-Expeditionen ‘Valdivia’ 1898–99, 13(2): 1–946. [30–89 pls]</mixed-citation></ref><ref id="B165"><mixed-citation xmlns:xlink="http://www.w3.org/1999/xlink" xlink:type="simple"><person-group><name name-style="western"><surname>Thomson</surname><given-names>JA</given-names></name><name name-style="western"><surname>Dean</surname><given-names>LMI</given-names></name></person-group> (<year>1931</year>) The <tp:taxon-name><tp:taxon-name-part taxon-name-part-type="order">Alcyonacea</tp:taxon-name-part></tp:taxon-name> of the Siboga Expedition with an addendum to the <tp:taxon-name><tp:taxon-name-part taxon-name-part-type="order">Gorgonacea</tp:taxon-name-part></tp:taxon-name>. Siboga-Expedition Monograph 13d: 1–227. [1–28 pls]</mixed-citation></ref><ref id="B137"><mixed-citation xmlns:xlink="http://www.w3.org/1999/xlink" xlink:type="simple"><person-group><name name-style="western"><surname>Matsumoto</surname><given-names>AK</given-names></name><name name-style="western"><surname>Ofwegen</surname><given-names>LP van</given-names></name></person-group> (<year>2016</year>) <article-title>Species of <italic><tp:taxon-name><tp:taxon-name-part taxon-name-part-type="genus">Elasmogorgia</tp:taxon-name-part></tp:taxon-name></italic> and <italic><tp:taxon-name><tp:taxon-name-part taxon-name-part-type="genus">Euplexaura</tp:taxon-name-part></tp:taxon-name></italic> (<tp:taxon-name><tp:taxon-name-part taxon-name-part-type="phylum">Cnidaria</tp:taxon-name-part></tp:taxon-name>, <tp:taxon-name><tp:taxon-name-part taxon-name-part-type="subclass">Octocorallia</tp:taxon-name-part></tp:taxon-name>) from Japan with a discussion about the genus <italic><tp:taxon-name><tp:taxon-name-part taxon-name-part-type="genus">Filigella</tp:taxon-name-part></tp:taxon-name></italic>.</article-title><source>ZooKeys</source><volume>589</volume>: <fpage>1</fpage>–<lpage>21</lpage>. <ext-link xlink:type="simple" ext-link-type="doi" xlink:href="10.3897/zookeys.589.8361">https://doi.org/10.3897/zookeys.589.8361</ext-link></mixed-citation></ref><ref id="B180"><mixed-citation xmlns:xlink="http://www.w3.org/1999/xlink" xlink:type="simple"><person-group><name name-style="western"><surname>Verrill</surname><given-names>AE</given-names></name></person-group> (<year>1912</year>) The Gorgonians of the Brazilian coast. Journal of the Academy of Natural Sciences, Philadelphia (2)15: 373–404. [1 fig., 29–35 pls]</mixed-citation></ref><ref id="B2"><mixed-citation xmlns:xlink="http://www.w3.org/1999/xlink" xlink:type="simple"><person-group><name name-style="western"><surname>Aurivillius</surname><given-names>M</given-names></name></person-group> (<year>1931</year>) The gorgonians from Dr. Sixten Bock’s expedition to Japan and the Bonin Islands, 1914. Kungliga Svenska Vetenskapsakademiens Handlingar (ser. 3), 9(4): 1–337.</mixed-citation></ref><ref id="B141"><mixed-citation xmlns:xlink="http://www.w3.org/1999/xlink" xlink:type="simple"><person-group><name name-style="western"><surname>Muzik</surname><given-names>KM</given-names></name></person-group> (<year>1979</year>) A systematic revision of the Hawaiian <tp:taxon-name><tp:taxon-name-part taxon-name-part-type="family">Paramuriciidae</tp:taxon-name-part></tp:taxon-name> and <tp:taxon-name><tp:taxon-name-part taxon-name-part-type="family">Plexauridae</tp:taxon-name-part></tp:taxon-name> (<tp:taxon-name><tp:taxon-name-part taxon-name-part-type="phylum">Coelenterata</tp:taxon-name-part></tp:taxon-name>: <tp:taxon-name><tp:taxon-name-part taxon-name-part-type="subclass">Octocorallia</tp:taxon-name-part></tp:taxon-name>). PhD Thesis, Coral Gables, University of Miami, Florida.</mixed-citation></ref><ref id="B119"><mixed-citation xmlns:xlink="http://www.w3.org/1999/xlink" xlink:type="simple"><person-group><name name-style="western"><surname>Kinoshita</surname><given-names>K</given-names></name></person-group> (<year>1909</year>) <article-title>On some muriceid corals belonging to the genera <italic><tp:taxon-name><tp:taxon-name-part taxon-name-part-type="genus">Filigella</tp:taxon-name-part></tp:taxon-name></italic> and <italic><tp:taxon-name><tp:taxon-name-part taxon-name-part-type="genus">Acis</tp:taxon-name-part></tp:taxon-name></italic>.</article-title><source>Journal of the College of Science, Imperial University, Tokyo</source><volume>27</volume>(<issue>7</issue>): <fpage>1</fpage>–<lpage>16</lpage> [1–2 pls]</mixed-citation></ref><ref id="B5"><mixed-citation xmlns:xlink="http://www.w3.org/1999/xlink" xlink:type="simple"><person-group><name name-style="western"><surname>Bayer</surname><given-names>FM</given-names></name></person-group> (<year>1958</year>) <article-title>Les Octocoralliaires plexaurides des cótes occidentals d’Amérique.</article-title><source>Mémoires du Muséum National d’Histoire Naturelle (nouvelle série; série A, Zoologie)</source><volume>16</volume>(<issue>2</issue>): <fpage>41</fpage>–<lpage>56</lpage>. <ext-link xlink:type="simple" ext-link-type="uri" xlink:href="https://repository.si.edu/handle/10088/891">https://repository.si.edu/handle/10088/891</ext-link></mixed-citation></ref><ref id="B8"><mixed-citation xmlns:xlink="http://www.w3.org/1999/xlink" xlink:type="simple"><person-group><name name-style="western"><surname>Bayer</surname><given-names>FM</given-names></name></person-group> (<year>1981</year>) <article-title>Key to the genera of <tp:taxon-name><tp:taxon-name-part taxon-name-part-type="subclass">Octocorallia</tp:taxon-name-part></tp:taxon-name> exclusive of <tp:taxon-name><tp:taxon-name-part taxon-name-part-type="order">Pennatulacea</tp:taxon-name-part></tp:taxon-name> (<tp:taxon-name><tp:taxon-name-part taxon-name-part-type="phylum">Coelenterata</tp:taxon-name-part></tp:taxon-name>: <tp:taxon-name><tp:taxon-name-part taxon-name-part-type="class">Anthozoa</tp:taxon-name-part></tp:taxon-name>) with diagnoses of new taxa.</article-title><source>Proceedings of the Biological Society of Washington</source><volume>94</volume>(<issue>3</issue>): <fpage>902</fpage>–<lpage>947</lpage>. <ext-link xlink:type="simple" ext-link-type="uri" xlink:href="https://repository.si.edu/handle/10088/978">https://repository.si.edu/handle/10088/978</ext-link></mixed-citation></ref><ref id="B171"><mixed-citation xmlns:xlink="http://www.w3.org/1999/xlink" xlink:type="simple"><person-group><name name-style="western"><surname>Utinomi</surname><given-names>H</given-names></name></person-group> (<year>1961</year>) <article-title>Noteworthy octocorals collected off the southwest coast of Kii Peninsula, Middle Japan. Part 2. <tp:taxon-name><tp:taxon-name-part taxon-name-part-type="order">Telestacea</tp:taxon-name-part></tp:taxon-name>, <tp:taxon-name><tp:taxon-name-part taxon-name-part-type="order">Gorgonacea</tp:taxon-name-part></tp:taxon-name> and <tp:taxon-name><tp:taxon-name-part taxon-name-part-type="order">Pennatulacea</tp:taxon-name-part></tp:taxon-name>.</article-title><source>Publications of the Seto Marine Biological Laboratory</source><volume>9</volume>(<issue>1</issue>): <fpage>197</fpage>–<lpage>228</lpage>. [7–10 pls] <ext-link xlink:type="simple" ext-link-type="doi" xlink:href="10.5134/174656">https://doi.org/10.5134/174656</ext-link></mixed-citation></ref></ref-list></tp:taxon-treatment>
