# Supplementary material for: A review of gorgonian coral species (Cnidaria, Octocorallia, Alcyonacea) held in the Santa Barbara Museum of Natural History research collection: focus on species from Scleraxonia, Holaxonia, Calcaxonia – Part III: Suborder Holaxonia continued, and suborder Calcaxonia
Source: Zookeys. 2019 Jul 4;860:183–306. doi: 10.3897/zookeys.860.34317 (PMC6690523; doi:10.3897/zookeys.860.34317)
Supplement: XML Treatment for Primnoidae [file zookeys.860.34317-treatment10.xml]

<!DOCTYPE tp:taxon-treatment
  PUBLIC "-//TaxonX//DTD Taxonomic Treatment Publishing DTD v0 20100105//EN" "tax-treatment-NSO.dtd">
<tp:taxon-treatment xmlns:tp="http://www.plazi.org/taxpub"><tp:treatment-meta><kwd-group><label>Taxon classification</label><kwd><named-content xmlns:xlink="http://www.w3.org/1999/xlink" content-type="kingdom">Animalia</named-content></kwd><kwd><named-content xmlns:xlink="http://www.w3.org/1999/xlink" content-type="order">Alcyonacea</named-content></kwd><kwd><named-content xmlns:xlink="http://www.w3.org/1999/xlink" content-type="family">Primnoidae</named-content></kwd></kwd-group><mixed-citation publication-type="journal"><person-group><name><surname>Horvath</surname><given-names>Elizabeth Anne</given-names></name></person-group><article-title>A review of gorgonian coral species (<tp:taxon-name><tp:taxon-name-part taxon-name-part-type="phylum">Cnidaria</tp:taxon-name-part></tp:taxon-name>, <tp:taxon-name><tp:taxon-name-part taxon-name-part-type="subclass">Octocorallia</tp:taxon-name-part></tp:taxon-name>, <tp:taxon-name><tp:taxon-name-part taxon-name-part-type="order">Alcyonacea</tp:taxon-name-part></tp:taxon-name>) held in the Santa Barbara Museum of Natural History research collection: focus on species from <tp:taxon-name><tp:taxon-name-part taxon-name-part-type="suborder">Scleraxonia</tp:taxon-name-part></tp:taxon-name>, <tp:taxon-name><tp:taxon-name-part taxon-name-part-type="suborder">Holaxonia</tp:taxon-name-part></tp:taxon-name>, <tp:taxon-name><tp:taxon-name-part taxon-name-part-type="suborder">Calcaxonia</tp:taxon-name-part></tp:taxon-name> – Part III: Suborder <tp:taxon-name><tp:taxon-name-part taxon-name-part-type="suborder">Holaxonia</tp:taxon-name-part></tp:taxon-name> continued, and suborder <tp:taxon-name><tp:taxon-name-part taxon-name-part-type="suborder">Calcaxonia</tp:taxon-name-part></tp:taxon-name></article-title><source>Zookeys</source><day>04</day><month>7</month><year>2019</year><volume>860</volume><fpage>183</fpage><lpage>306</lpage><pub-id pub-id-type="doi">10.3897/zookeys.860.34317</pub-id></mixed-citation></tp:treatment-meta><tp:nomenclature><label>Family</label><tp:taxon-name>
                <tp:taxon-name-part taxon-name-part-type="family">Primnoidae</tp:taxon-name-part>
              </tp:taxon-name><tp:taxon-authority>Milne Edwards, 1857</tp:taxon-authority></tp:nomenclature><tp:treatment-sec sec-type="diagnosis" id="SECID0ETQBK"><title>Diagnosis.</title><p>Axis of strongly calcified material embedded in gorgonin, unjointed, arranged in undulated concentric layers; core not a soft, chambered central chord. Attachment base a calcareous disc; rarely, a branched, rhizoidal structure. Colonies usually profusely branched, rarely flagelliform. Polyps single, in pairs, or in regular whorls, heavily armored with calcareous scales (sclerites primarily scales in all species), permanently exsert; in contraction, tentacles in-folded. Polyps protected by eight triangular scales making up distinct operculum, below which scales of polyp body aligned in eight rows, some of which may be reduced or missing on adaxial side; rarely (single species) scales not regularly arranged, operculum undifferentiated. In coenenchyme, a layer of plates or scales, commonly elongate, some with inner layer of stellate sclerites. Scales always distinguished by cruciform extinction pattern seen in polarized light.</p></tp:treatment-sec><tp:treatment-sec sec-type="remarks" id="SECID0EYQBK"><title>Remarks.</title><p>A rationale for the distinction between the use of the words calyx and polyp required in reference to the family. S Cairns (pers. comm.), in a conversation with P Alderslade some years ago, determined that the term calyx should be reserved for those polyps that can contract to a small mound (such as those seen in the plexaurids), and that the primnoid morphology is a polyp. Thus, there is no calyx to be seen in this family; projections and living animals are called polyps; that usage has been incorporated here.</p><!--PageBreak --></tp:treatment-sec></tp:taxon-treatment>
