# Supplementary material for: A review of gorgonian coral species (Cnidaria, Octocorallia, Alcyonacea) held in the Santa Barbara Museum of Natural History research collection: focus on species from Scleraxonia, Holaxonia, Calcaxonia – Part III: Suborder Holaxonia continued, and suborder Calcaxonia
Source: Zookeys. 2019 Jul 4;860:183–306. doi: 10.3897/zookeys.860.34317 (PMC6690523; doi:10.3897/zookeys.860.34317)
Supplement: XML Treatment for Callogorgia [file zookeys.860.34317-treatment11.xml]

<!DOCTYPE tp:taxon-treatment
  PUBLIC "-//TaxonX//DTD Taxonomic Treatment Publishing DTD v0 20100105//EN" "tax-treatment-NSO.dtd">
<tp:taxon-treatment xmlns:tp="http://www.plazi.org/taxpub"><tp:treatment-meta><kwd-group><label>Taxon classification</label><kwd><named-content xmlns:xlink="http://www.w3.org/1999/xlink" content-type="kingdom">Animalia</named-content></kwd><kwd><named-content xmlns:xlink="http://www.w3.org/1999/xlink" content-type="order">Alcyonacea</named-content></kwd><kwd><named-content xmlns:xlink="http://www.w3.org/1999/xlink" content-type="family">Primnoidae</named-content></kwd></kwd-group><mixed-citation publication-type="journal"><person-group><name><surname>Horvath</surname><given-names>Elizabeth Anne</given-names></name></person-group><article-title>A review of gorgonian coral species (<tp:taxon-name><tp:taxon-name-part taxon-name-part-type="phylum">Cnidaria</tp:taxon-name-part></tp:taxon-name>, <tp:taxon-name><tp:taxon-name-part taxon-name-part-type="subclass">Octocorallia</tp:taxon-name-part></tp:taxon-name>, <tp:taxon-name><tp:taxon-name-part taxon-name-part-type="order">Alcyonacea</tp:taxon-name-part></tp:taxon-name>) held in the Santa Barbara Museum of Natural History research collection: focus on species from <tp:taxon-name><tp:taxon-name-part taxon-name-part-type="suborder">Scleraxonia</tp:taxon-name-part></tp:taxon-name>, <tp:taxon-name><tp:taxon-name-part taxon-name-part-type="suborder">Holaxonia</tp:taxon-name-part></tp:taxon-name>, <tp:taxon-name><tp:taxon-name-part taxon-name-part-type="suborder">Calcaxonia</tp:taxon-name-part></tp:taxon-name> – Part III: Suborder <tp:taxon-name><tp:taxon-name-part taxon-name-part-type="suborder">Holaxonia</tp:taxon-name-part></tp:taxon-name> continued, and suborder <tp:taxon-name><tp:taxon-name-part taxon-name-part-type="suborder">Calcaxonia</tp:taxon-name-part></tp:taxon-name></article-title><source>Zookeys</source><day>04</day><month>7</month><year>2019</year><volume>860</volume><fpage>183</fpage><lpage>306</lpage><pub-id pub-id-type="doi">10.3897/zookeys.860.34317</pub-id></mixed-citation></tp:treatment-meta><tp:nomenclature><label>Genus</label><tp:taxon-name>
                <tp:taxon-name-part taxon-name-part-type="genus" reg="Callogorgia">Callogorgia</tp:taxon-name-part>
              </tp:taxon-name><tp:taxon-authority>Gray, 1858</tp:taxon-authority><tp:nomenclature-citation-list><tp:nomenclature-citation><tp:taxon-name>
                    <tp:taxon-name-part taxon-name-part-type="genus" reg="Gorgonia">Gorgonia</tp:taxon-name-part>
                  </tp:taxon-name><comment>Pallas, 1766: 160 (pars). <xref ref-type="bibr" rid="B133">Linnaeus 1767</xref>: 1289 (pars). <xref ref-type="bibr" rid="B87">Ellis and Solander 1786</xref>: 67 (pars).</comment></tp:nomenclature-citation><tp:nomenclature-citation><tp:taxon-name>
                    <tp:taxon-name-part taxon-name-part-type="genus" reg="Muricea">Muricea</tp:taxon-name-part>
                  </tp:taxon-name><comment>Dana, 1846: 675 (pars).</comment></tp:nomenclature-citation><tp:nomenclature-citation><tp:taxon-name>
                    <tp:taxon-name-part taxon-name-part-type="genus" reg="Prymnoa">Prymnoa</tp:taxon-name-part>
                  </tp:taxon-name><comment>Ehrenberg, 1834: 357 (pars).</comment></tp:nomenclature-citation><tp:nomenclature-citation><tp:taxon-name>
                    <tp:taxon-name-part taxon-name-part-type="genus" reg="Primnoa">Primnoa</tp:taxon-name-part>
                  </tp:taxon-name><comment>Milne Edwards &amp; Haime, 1857: 139 (pars). von <xref ref-type="bibr" rid="B120">Koch 1878</xref>: 457; <xref ref-type="bibr" rid="B121">1887</xref>: 85.</comment></tp:nomenclature-citation><tp:nomenclature-citation><tp:taxon-name>
                    <tp:taxon-name-part taxon-name-part-type="genus" reg="Callogorgia">Callogorgia</tp:taxon-name-part>
                  </tp:taxon-name><comment>Gray, 1857 [1858]: 286. <xref ref-type="bibr" rid="B4">Bayer 1956</xref>: F220; 1961 [1962]: 296. <xref ref-type="bibr" rid="B49">Carpine and Grasshoff 1975</xref>: 102. <xref ref-type="bibr" rid="B8">Bayer 1981</xref>: 938; <xref ref-type="bibr" rid="B9">1982</xref>: 119, 120. <xref ref-type="bibr" rid="B20">Bayer and Stefani 1989</xref>: 455. <xref ref-type="bibr" rid="B14">Bayer 1998</xref>: 162, 163. <xref ref-type="bibr" rid="B40">Cairns and Bayer 2002</xref>: 841–845; <xref ref-type="bibr" rid="B46">2009</xref>: 29, 40. <xref ref-type="bibr" rid="B33">Cairns 2010</xref>: 425 (Hawaiian species); 2016: 58 (New Zealand species); 2018a: 6 (key to Indo-Pacific species); 2018b: 3. <xref ref-type="bibr" rid="B48">Cairns and Wirshing 2018</xref>: 8, 18, fig. 40.</comment></tp:nomenclature-citation><tp:nomenclature-citation><tp:taxon-name>
                    <tp:taxon-name-part taxon-name-part-type="genus" reg="Calligorgia">Calligorgia</tp:taxon-name-part>
                  </tp:taxon-name><comment>Gray, 1870: 35 (unjustified emendation). Studer 1878 [1879]: 645; 1887: 51.</comment></tp:nomenclature-citation><tp:nomenclature-citation><tp:taxon-name>
                    <tp:taxon-name-part taxon-name-part-type="genus" reg="Fanellia">Fanellia</tp:taxon-name-part>
                  </tp:taxon-name><comment>Gray, 1870: 45. <xref ref-type="bibr" rid="B9">Bayer 1982</xref>: 134, 135. <xref ref-type="bibr" rid="B20">Bayer and Stefani 1989</xref>: 470, 471. <xref ref-type="bibr" rid="B46">Cairns and Bayer 2009</xref>: 40, 41. <xref ref-type="bibr" rid="B48">Cairns and Wirshing 2018</xref>: 8, 18.</comment></tp:nomenclature-citation><tp:nomenclature-citation><tp:taxon-name>
                    <tp:taxon-name-part taxon-name-part-type="genus" reg="Xiphocella">Xiphocella</tp:taxon-name-part>
                  </tp:taxon-name><comment>Gray, 1870: 56 (type species, <tp:taxon-name><tp:taxon-name-part taxon-name-part-type="genus" reg="Gorgonia">Gorgonia</tp:taxon-name-part><tp:taxon-name-part taxon-name-part-type="species" reg="verticillata">verticillata</tp:taxon-name-part></tp:taxon-name>: sensu Esper, 1797: 156, by monotypy).</comment></tp:nomenclature-citation><tp:nomenclature-citation><tp:taxon-name>
                    <tp:taxon-name-part taxon-name-part-type="genus" reg="Callogorgia"/>
                  </tp:taxon-name><comment>? <tp:taxon-name><tp:taxon-name-part taxon-name-part-type="genus" reg="Callicella">Callicella</tp:taxon-name-part></tp:taxon-name> Gray, 1870: 37 (type species, <tp:taxon-name><tp:taxon-name-part taxon-name-part-type="genus" reg="Callicella">Callicella</tp:taxon-name-part><tp:taxon-name-part taxon-name-part-type="species" reg="elegans">elegans</tp:taxon-name-part></tp:taxon-name> Gray, 1870, by monotypy). </comment></tp:nomenclature-citation><tp:nomenclature-citation><tp:taxon-name>
                    <tp:taxon-name-part taxon-name-part-type="genus" reg="Caligorgia">Caligorgia</tp:taxon-name-part>
                  </tp:taxon-name><comment>Wright &amp; Studer, 1889: 75–77 (pars; unjustified emendation). <xref ref-type="bibr" rid="B183">Versluys 1906</xref>: 55 (pars). <xref ref-type="bibr" rid="B129">Kükenthal and Gorzawsky 1908</xref>: 19. <xref ref-type="bibr" rid="B117">Kinoshita 1908a</xref>: 34.</comment></tp:nomenclature-citation><tp:nomenclature-citation><tp:taxon-name>
                    <tp:taxon-name-part taxon-name-part-type="genus" reg="Callogorgia"/>
                  </tp:taxon-name><comment>Nutting, 1908: 574. <xref ref-type="bibr" rid="B123">Kükenthal 1912</xref>: 320(?); 1915b: 146; 1919: 362 (pars); 1924: 267. <xref ref-type="bibr" rid="B82">Deichmann 1936</xref>: 158. </comment></tp:nomenclature-citation></tp:nomenclature-citation-list></tp:nomenclature><tp:treatment-sec sec-type="type species" id="SECID0EAZBK"><title>Type species.</title><p><italic><tp:taxon-name><tp:taxon-name-part taxon-name-part-type="genus" reg="Gorgonia">Gorgonia</tp:taxon-name-part><tp:taxon-name-part taxon-name-part-type="species" reg="verticillata">verticillata</tp:taxon-name-part></tp:taxon-name></italic> Pallas, 1766 (by monotypy).</p></tp:treatment-sec><tp:treatment-sec sec-type="diagnosis" id="SECID0ERZBK"><title>Diagnosis.</title><p>Colonies usually branched pinnately, some rarely dichotomously, mostly in one plane; axis longitudinally striated, commonly iridescent. Polyps in regular whorls, strongly bent inward toward axis. Adaxial rows of body scales reduced; opercular scales distinctly differentiated from body scales, not overreached by marginals (which do not bend inward over them); sclerites usually elaborately sculptured externally, with ridges, crests or small granules; cortical sclerites thick, pebble-like or more elongate.</p></tp:treatment-sec><tp:treatment-sec sec-type="remarks" id="SECID0EWZBK"><title>Remarks.</title><p>WoRMS Database (Cordeiro et al. 2019) gives this genus accepted status, with this spelling.</p></tp:treatment-sec><ref-list><ref id="B133"><mixed-citation xmlns:xlink="http://www.w3.org/1999/xlink" xlink:type="simple"><person-group><name name-style="western"><surname>Linnaeus</surname><given-names>C</given-names></name></person-group> (<year>1767</year>) <article-title>Systema naturae. Editio duodecima, reformata. Holmiae.</article-title><volume>1</volume>(<issue>2</issue>): <fpage>533</fpage>–<lpage>1327</lpage>. [+ 18 lvs.] <ext-link xlink:type="simple" ext-link-type="uri" xlink:href="https://biodiversitylibrary.org/page/461997">https://biodiversitylibrary.org/page/461997</ext-link></mixed-citation></ref><ref id="B87"><mixed-citation xmlns:xlink="http://www.w3.org/1999/xlink" xlink:type="simple"><person-group><name name-style="western"><surname>Ellis</surname><given-names>J</given-names></name><name name-style="western"><surname>Solander</surname><given-names>D</given-names></name></person-group> (<year>1786</year>) The natural history of many curious and uncommon zoophytes, collected from various parts of the globe by the late John Ellis, systematically arranged and described by the late Daniel Solander. London, printed for Benjamin White and Son, at Horace’s Head, Fleet-Street and Peter Elmsly, in the Strand, 1–7 + 1–208. [1–63 pls] <ext-link xlink:type="simple" ext-link-type="doi" xlink:href="10.5962/bhl.title.2145">https://doi.org/10.5962/bhl.title.2145</ext-link></mixed-citation></ref><ref id="B120"><mixed-citation xmlns:xlink="http://www.w3.org/1999/xlink" xlink:type="simple"><person-group><name name-style="western"><surname>Koch</surname><given-names>G von</given-names></name></person-group> (<year>1878</year>) <article-title>Das Skelet der Alcyonarien.</article-title><source>Morphologisches Jahrbucher</source><volume>4</volume>: <fpage>447</fpage>–<lpage>449</lpage>.</mixed-citation></ref><ref id="B121"><mixed-citation xmlns:xlink="http://www.w3.org/1999/xlink" xlink:type="simple"><person-group><name name-style="western"><surname>Koch</surname><given-names>G von</given-names></name></person-group> (<year>1887</year>) Die Gorgoniden des Golfes von Neapel und der angrenzenden Meeresabschnitte. Fauna und Flora des Golfes von Neapel 15: 1–10 + 1–99. [1–10 pls]</mixed-citation></ref><ref id="B4"><mixed-citation xmlns:xlink="http://www.w3.org/1999/xlink" xlink:type="simple"><person-group><name name-style="western"><surname>Bayer</surname><given-names>FM</given-names></name></person-group> (<year>1956</year>) <tp:taxon-name><tp:taxon-name-part taxon-name-part-type="subclass">Octocorallia</tp:taxon-name-part></tp:taxon-name>, Part F. <tp:taxon-name><tp:taxon-name-part taxon-name-part-type="phylum">Coelenterata</tp:taxon-name-part></tp:taxon-name>. In: Moore RC (Ed.) Treatise on Invertebrate Paleontology. Geological Society of America and University of Kansas Press, Lawrence-Kansas, F166–F231.</mixed-citation></ref><ref id="B49"><mixed-citation xmlns:xlink="http://www.w3.org/1999/xlink" xlink:type="simple"><person-group><name name-style="western"><surname>Carpine</surname><given-names>C</given-names></name><name name-style="western"><surname>Grasshoff</surname><given-names>M</given-names></name></person-group> (<year>1975</year>) <article-title>Les gorgonaires de la Méditerranée occidentale.</article-title><source>Bulletin de l’Institute Océanographique Monaco</source><volume>71</volume>(<issue>1430</issue>): <fpage>1</fpage>–<lpage>140</lpage>. [figs 1–62, 1 pl.]</mixed-citation></ref><ref id="B8"><mixed-citation xmlns:xlink="http://www.w3.org/1999/xlink" xlink:type="simple"><person-group><name name-style="western"><surname>Bayer</surname><given-names>FM</given-names></name></person-group> (<year>1981</year>) <article-title>Key to the genera of <tp:taxon-name><tp:taxon-name-part taxon-name-part-type="subclass">Octocorallia</tp:taxon-name-part></tp:taxon-name> exclusive of <tp:taxon-name><tp:taxon-name-part taxon-name-part-type="order">Pennatulacea</tp:taxon-name-part></tp:taxon-name> (<tp:taxon-name><tp:taxon-name-part taxon-name-part-type="phylum">Coelenterata</tp:taxon-name-part></tp:taxon-name>: <tp:taxon-name><tp:taxon-name-part taxon-name-part-type="class">Anthozoa</tp:taxon-name-part></tp:taxon-name>) with diagnoses of new taxa.</article-title><source>Proceedings of the Biological Society of Washington</source><volume>94</volume>(<issue>3</issue>): <fpage>902</fpage>–<lpage>947</lpage>. <ext-link xlink:type="simple" ext-link-type="uri" xlink:href="https://repository.si.edu/handle/10088/978">https://repository.si.edu/handle/10088/978</ext-link></mixed-citation></ref><ref id="B9"><mixed-citation xmlns:xlink="http://www.w3.org/1999/xlink" xlink:type="simple"><person-group><name name-style="western"><surname>Bayer</surname><given-names>FM</given-names></name></person-group> (<year>1982</year>) <article-title>Some New and Old species of the Primnoid Genus <italic><tp:taxon-name><tp:taxon-name-part taxon-name-part-type="genus">Callogorgia</tp:taxon-name-part></tp:taxon-name></italic> Gray, with a revalidation of the Related Genus <italic><tp:taxon-name><tp:taxon-name-part taxon-name-part-type="genus">Fanellia</tp:taxon-name-part></tp:taxon-name></italic> Gray (<tp:taxon-name><tp:taxon-name-part taxon-name-part-type="phylum">Coelenterata</tp:taxon-name-part></tp:taxon-name>: <tp:taxon-name><tp:taxon-name-part taxon-name-part-type="class">Anthozoa</tp:taxon-name-part></tp:taxon-name>).</article-title><source>Proceedings of the Biological Society of Washington</source><volume>95</volume>(<issue>1</issue>): <fpage>116</fpage>–<lpage>160</lpage>. <ext-link xlink:type="simple" ext-link-type="uri" xlink:href="https://repository.si.edu/handle/10088/972">https://repository.si.edu/handle/10088/972</ext-link></mixed-citation></ref><ref id="B20"><mixed-citation xmlns:xlink="http://www.w3.org/1999/xlink" xlink:type="simple"><person-group><name name-style="western"><surname>Bayer</surname><given-names>FM</given-names></name><name name-style="western"><surname>Stefani</surname><given-names>J</given-names></name></person-group> (<year>1989</year>) <tp:taxon-name><tp:taxon-name-part taxon-name-part-type="family">Primnoidae</tp:taxon-name-part></tp:taxon-name> (<tp:taxon-name><tp:taxon-name-part taxon-name-part-type="order">Gorgonacea</tp:taxon-name-part></tp:taxon-name>) de Nouvelle-Calédonie. Bulletin de Muséum national d’Histoire Naturelle, Paris (4) 10(3): 449–518. [1–42 pls] <ext-link xlink:type="simple" ext-link-type="uri" xlink:href="https://repository.si.edu/">https://repository.si.edu/</ext-link> handle/10088/2392</mixed-citation></ref><ref id="B14"><mixed-citation xmlns:xlink="http://www.w3.org/1999/xlink" xlink:type="simple"><person-group><name name-style="western"><surname>Bayer</surname><given-names>FM</given-names></name></person-group> (<year>1998</year>) <article-title>A Review of the Circumaustral Genus <italic><tp:taxon-name><tp:taxon-name-part taxon-name-part-type="genus">Fannyella</tp:taxon-name-part></tp:taxon-name></italic> Gray, 1870 with Descriptions of five new species.</article-title><source>Senckenbergiana Biologica</source><volume>77</volume>(<issue>2</issue>): <fpage>161</fpage>–<lpage>204</lpage>. <ext-link xlink:type="simple" ext-link-type="uri" xlink:href="https://repository.si.edu/handle/10088/1003">https://repository.si.edu/handle/10088/1003</ext-link></mixed-citation></ref><ref id="B40"><mixed-citation xmlns:xlink="http://www.w3.org/1999/xlink" xlink:type="simple"><person-group><name name-style="western"><surname>Cairns</surname><given-names>SD</given-names></name><name name-style="western"><surname>Bayer</surname><given-names>FM</given-names></name></person-group> (<year>2002</year>) <article-title>Studies on Western Atlantic <tp:taxon-name><tp:taxon-name-part taxon-name-part-type="subclass">Octocorallia</tp:taxon-name-part></tp:taxon-name> (<tp:taxon-name><tp:taxon-name-part taxon-name-part-type="phylum">Coelenterata</tp:taxon-name-part></tp:taxon-name>: <tp:taxon-name><tp:taxon-name-part taxon-name-part-type="class">Anthozoa</tp:taxon-name-part></tp:taxon-name>). Part 2: The genus <italic><tp:taxon-name><tp:taxon-name-part taxon-name-part-type="genus">Callogorgia</tp:taxon-name-part></tp:taxon-name></italic> Gray, 1858.</article-title><source>Proceedings of the Biological Society of Washington</source><volume>115</volume>(<issue>4</issue>): <fpage>840</fpage>–<lpage>867</lpage>. <ext-link xlink:type="simple" ext-link-type="uri" xlink:href="https://repository.si.edu/handle/10088/7542">https://repository.si.edu/handle/10088/7542</ext-link></mixed-citation></ref><ref id="B46"><mixed-citation xmlns:xlink="http://www.w3.org/1999/xlink" xlink:type="simple"><person-group><name name-style="western"><surname>Cairns</surname><given-names>SD</given-names></name><name name-style="western"><surname>Bayer</surname><given-names>FM</given-names></name></person-group> (<year>2009</year>) <article-title>A generic revision and phylogenetic analysis of the <tp:taxon-name><tp:taxon-name-part taxon-name-part-type="family">Primnoidae</tp:taxon-name-part></tp:taxon-name> (<tp:taxon-name><tp:taxon-name-part taxon-name-part-type="phylum">Cnidaria</tp:taxon-name-part></tp:taxon-name>: <tp:taxon-name><tp:taxon-name-part taxon-name-part-type="subclass">Octocorallia</tp:taxon-name-part></tp:taxon-name>).</article-title><source>Smithsonian Contributions to Zoology</source><volume>629</volume>: <fpage>1</fpage>–<lpage>79</lpage>. <ext-link xlink:type="simple" ext-link-type="doi" xlink:href="10.5479/si.00810282.629">https://doi.org/10.5479/si.00810282.629</ext-link></mixed-citation></ref><ref id="B33"><mixed-citation xmlns:xlink="http://www.w3.org/1999/xlink" xlink:type="simple"><person-group><name name-style="western"><surname>Cairns</surname><given-names>SD</given-names></name></person-group> (<year>2010</year>) <article-title>Review of <tp:taxon-name><tp:taxon-name-part taxon-name-part-type="subclass">Octocorallia</tp:taxon-name-part></tp:taxon-name> (<tp:taxon-name><tp:taxon-name-part taxon-name-part-type="phylum">Cnidaria</tp:taxon-name-part></tp:taxon-name>: <tp:taxon-name><tp:taxon-name-part taxon-name-part-type="class">Anthozoa</tp:taxon-name-part></tp:taxon-name>) from Hawai’i and Adjacent Seamounts. Part 3: Genera <italic><tp:taxon-name><tp:taxon-name-part taxon-name-part-type="genus">Thouarella</tp:taxon-name-part></tp:taxon-name></italic>, <italic><tp:taxon-name><tp:taxon-name-part taxon-name-part-type="genus">Plumarella</tp:taxon-name-part></tp:taxon-name></italic>, <italic><tp:taxon-name><tp:taxon-name-part taxon-name-part-type="genus">Callogorgia</tp:taxon-name-part></tp:taxon-name></italic>, <italic><tp:taxon-name><tp:taxon-name-part taxon-name-part-type="genus">Fanellia</tp:taxon-name-part></tp:taxon-name></italic>, and <italic><tp:taxon-name><tp:taxon-name-part taxon-name-part-type="genus">Parastenella</tp:taxon-name-part></tp:taxon-name></italic>.</article-title><source>Pacific Science</source><volume>64</volume>(<issue>3</issue>): <fpage>413</fpage>–<lpage>440</lpage>. <ext-link xlink:type="simple" ext-link-type="doi" xlink:href="10.2984/64.3.413">https://doi.org/10.2984/64.3.413</ext-link></mixed-citation></ref><ref id="B48"><mixed-citation xmlns:xlink="http://www.w3.org/1999/xlink" xlink:type="simple"><person-group><name name-style="western"><surname>Cairns</surname><given-names>SD</given-names></name><name name-style="western"><surname>Wirshing</surname><given-names>HH</given-names></name></person-group> (<year>2018</year>) <article-title>A phylogenetic analysis of the <tp:taxon-name><tp:taxon-name-part taxon-name-part-type="family">Primnoidae</tp:taxon-name-part></tp:taxon-name> (<tp:taxon-name><tp:taxon-name-part taxon-name-part-type="class">Anthozoa</tp:taxon-name-part></tp:taxon-name>: <tp:taxon-name><tp:taxon-name-part taxon-name-part-type="subclass">Octocorallia</tp:taxon-name-part></tp:taxon-name>: <tp:taxon-name><tp:taxon-name-part taxon-name-part-type="suborder">Calcaxonia</tp:taxon-name-part></tp:taxon-name>) with analyses of character evolution and a key to the genera and subgenera.</article-title><source>BMC Evolutionary Biology</source><volume>18</volume>(<issue>66</issue>): <fpage>1</fpage>–<lpage>20</lpage>. <ext-link xlink:type="simple" ext-link-type="doi" xlink:href="10.1186/s12862-018-1182-5">https://doi.org/10.1186/s12862-018-1182-5</ext-link></mixed-citation></ref><ref id="B183"><mixed-citation xmlns:xlink="http://www.w3.org/1999/xlink" xlink:type="simple"><person-group><name name-style="western"><surname>Versluys</surname><given-names>J</given-names></name></person-group> (<year>1906</year>) Die Gorgoniden der Siboga Expedition II. Die <tp:taxon-name><tp:taxon-name-part taxon-name-part-type="family">Primnoidae</tp:taxon-name-part></tp:taxon-name>. Siboga-Expedition Monograph, Brill EJ, 13a: 1–187. [figs 1–178, 1–10 pls, chart]</mixed-citation></ref><ref id="B129"><mixed-citation xmlns:xlink="http://www.w3.org/1999/xlink" xlink:type="simple"><person-group><name name-style="western"><surname>Kükenthal</surname><given-names>W</given-names></name><name name-style="western"><surname>Gorzawsky</surname><given-names>H</given-names></name></person-group> (<year>1908</year>) <article-title>Japanische Gorgoniden. I. Teil: Die Familien der Primnoiden, Muriceiden und Acanthogorgiiden. In: Beitrage zur Naturgeschichte Ostasiens. Abhandlungen der mathematische-physics. Klasse der K. Bayer. Akademie der Wissenschaften.</article-title><source>Supplement-Band</source><volume>1</volume>(<issue>3</issue>): <fpage>1</fpage>–<lpage>71</lpage>. [+ 1–4 pls]</mixed-citation></ref><ref id="B117"><mixed-citation xmlns:xlink="http://www.w3.org/1999/xlink" xlink:type="simple"><person-group><name name-style="western"><surname>Kinoshita</surname><given-names>K</given-names></name></person-group> (<year>1908a</year>) <article-title><tp:taxon-name><tp:taxon-name-part taxon-name-part-type="family">Primnoidae</tp:taxon-name-part></tp:taxon-name> von Japan.</article-title><source>Journal of the College of Science, Imperial University, Tokyo</source><volume>23</volume>(<issue>12</issue>): <fpage>1</fpage>–<lpage>74</lpage>. [pls 1–6]</mixed-citation></ref><ref id="B123"><mixed-citation xmlns:xlink="http://www.w3.org/1999/xlink" xlink:type="simple"><person-group><name name-style="western"><surname>Kükenthal</surname><given-names>W</given-names></name></person-group> (<year>1912</year>) <article-title>Die <tp:taxon-name><tp:taxon-name-part taxon-name-part-type="subclass">Alcyonaria</tp:taxon-name-part></tp:taxon-name> der deutschen Sudpolar-Expedition 1901–1903.</article-title> In: <person-group><name name-style="western"><surname>Drygalski</surname><given-names>E von</given-names></name></person-group> (<role>Ed.</role>) <issue-title>Deutsche Sudpolar-Expedition 1901–1903, Band 13.</issue-title><source>Zoologie (3)</source>, <fpage>289</fpage>–<lpage>349</lpage>. [20–23 pls]</mixed-citation></ref><ref id="B82"><mixed-citation xmlns:xlink="http://www.w3.org/1999/xlink" xlink:type="simple"><person-group><name name-style="western"><surname>Deichmann</surname><given-names>E</given-names></name></person-group> (<year>1936</year>) <source>XLIX. The <tp:taxon-name><tp:taxon-name-part taxon-name-part-type="subclass">Alcyonaria</tp:taxon-name-part></tp:taxon-name> of the western part of the Atlantic Ocean. Memoirs of the Museum of Comparative Zoology at Harvard College, Vol. LIII.</source><publisher-name>Cambridge</publisher-name>, <publisher-loc>Massachusetts</publisher-loc>, <size units="page">317 pp</size>. [+ 37 pls] <ext-link xlink:type="simple" ext-link-type="doi" xlink:href="10.5962/bhl.title.49348">https://doi.org/10.5962/bhl.title.49348</ext-link></mixed-citation></ref></ref-list></tp:taxon-treatment>
