# Supplementary material for: A review of gorgonian coral species (Cnidaria, Octocorallia, Alcyonacea) held in the Santa Barbara Museum of Natural History research collection: focus on species from Scleraxonia, Holaxonia, Calcaxonia – Part III: Suborder Holaxonia continued, and suborder Calcaxonia
Source: Zookeys. 2019 Jul 4;860:183–306. doi: 10.3897/zookeys.860.34317 (PMC6690523; doi:10.3897/zookeys.860.34317)
Supplement: XML Treatment for Plumarella [file zookeys.860.34317-treatment16.xml]

<!DOCTYPE tp:taxon-treatment
  PUBLIC "-//TaxonX//DTD Taxonomic Treatment Publishing DTD v0 20100105//EN" "tax-treatment-NSO.dtd">
<tp:taxon-treatment xmlns:tp="http://www.plazi.org/taxpub"><tp:treatment-meta><kwd-group><label>Taxon classification</label><kwd><named-content xmlns:xlink="http://www.w3.org/1999/xlink" content-type="kingdom">Animalia</named-content></kwd><kwd><named-content xmlns:xlink="http://www.w3.org/1999/xlink" content-type="order">Alcyonacea</named-content></kwd><kwd><named-content xmlns:xlink="http://www.w3.org/1999/xlink" content-type="family">Primnoidae</named-content></kwd></kwd-group><mixed-citation publication-type="journal"><person-group><name><surname>Horvath</surname><given-names>Elizabeth Anne</given-names></name></person-group><article-title>A review of gorgonian coral species (<tp:taxon-name><tp:taxon-name-part taxon-name-part-type="phylum">Cnidaria</tp:taxon-name-part></tp:taxon-name>, <tp:taxon-name><tp:taxon-name-part taxon-name-part-type="subclass">Octocorallia</tp:taxon-name-part></tp:taxon-name>, <tp:taxon-name><tp:taxon-name-part taxon-name-part-type="order">Alcyonacea</tp:taxon-name-part></tp:taxon-name>) held in the Santa Barbara Museum of Natural History research collection: focus on species from <tp:taxon-name><tp:taxon-name-part taxon-name-part-type="suborder">Scleraxonia</tp:taxon-name-part></tp:taxon-name>, <tp:taxon-name><tp:taxon-name-part taxon-name-part-type="suborder">Holaxonia</tp:taxon-name-part></tp:taxon-name>, <tp:taxon-name><tp:taxon-name-part taxon-name-part-type="suborder">Calcaxonia</tp:taxon-name-part></tp:taxon-name> – Part III: Suborder <tp:taxon-name><tp:taxon-name-part taxon-name-part-type="suborder">Holaxonia</tp:taxon-name-part></tp:taxon-name> continued, and suborder <tp:taxon-name><tp:taxon-name-part taxon-name-part-type="suborder">Calcaxonia</tp:taxon-name-part></tp:taxon-name></article-title><source>Zookeys</source><day>04</day><month>7</month><year>2019</year><volume>860</volume><fpage>183</fpage><lpage>306</lpage><pub-id pub-id-type="doi">10.3897/zookeys.860.34317</pub-id></mixed-citation></tp:treatment-meta><tp:nomenclature><label>Genus</label><tp:taxon-name>
                <tp:taxon-name-part taxon-name-part-type="genus" reg="Plumarella">Plumarella</tp:taxon-name-part>
              </tp:taxon-name><tp:taxon-authority>Gray, 1870</tp:taxon-authority><tp:nomenclature-citation-list><tp:nomenclature-citation><tp:taxon-name>
                    <tp:taxon-name-part taxon-name-part-type="genus" reg="Cricogorgia">Cricogorgia</tp:taxon-name-part>
                  </tp:taxon-name><comment>Milne Edwards, 1857: 6, pl B2, fig. 6 [nomen nudum]. <xref ref-type="bibr" rid="B100">Gray 1870</xref>: 36, 37.</comment></tp:nomenclature-citation><tp:nomenclature-citation><tp:taxon-name>
                    <tp:taxon-name-part taxon-name-part-type="genus" reg="Plumarella">Plumarella</tp:taxon-name-part>
                  </tp:taxon-name><comment>Gray, 1870: 36. <xref ref-type="bibr" rid="B159">Studer 1887</xref>: 51. <xref ref-type="bibr" rid="B193">Wright and Studer 1889</xref>: xlix, 73, 74, 281. <xref ref-type="bibr" rid="B183">Versluys 1906</xref>: 13, 14. <xref ref-type="bibr" rid="B117">Kinoshita 1908a</xref>: 6–8. <xref ref-type="bibr" rid="B126">Kükenthal 1915b</xref>: 144, 145 [key to genus and species]; 1919: 340–343 [key to genus and species]; 1924: 255 [key to genus and species]. Diechmann 1936: 155, 156 [key to genus]. <xref ref-type="bibr" rid="B4">Bayer 1956</xref>: F220; 1961: 293 [ill. key to genus]; 1981: 936 [key to genus]. Bayer and Stefani 1988: 454 [key to genus]. <xref ref-type="bibr" rid="B91">Fabricius and Alderslade 2001</xref>: 244, 245. <xref ref-type="bibr" rid="B43">Cairns and Bayer 2004b</xref>: 448, 449 [key to western Atlantic species]; <xref ref-type="bibr" rid="B46">Cairns and Bayer 2009</xref>: 29, 39, 40. <xref ref-type="bibr" rid="B34">Cairns 2011</xref>: 7–9; 2016: 51, 52; 2018b: 39. <xref ref-type="bibr" rid="B48">Cairns and Wirshing 2018</xref>: 1, 11.</comment></tp:nomenclature-citation></tp:nomenclature-citation-list></tp:nomenclature><tp:treatment-sec sec-type="type species" id="SECID0EFHDK"><title>Type species.</title><p><italic><tp:taxon-name><tp:taxon-name-part taxon-name-part-type="genus" reg="Gorgonia">Gorgonia</tp:taxon-name-part><tp:taxon-name-part taxon-name-part-type="species" reg="penna">penna</tp:taxon-name-part></tp:taxon-name></italic> Lamarck, 1815; subsequent designation by Wright &amp; Studer, 1889: 73.</p><!--PageBreak --></tp:treatment-sec><tp:treatment-sec sec-type="diagnosis" id="SECID0EXHDK"><title>Diagnosis.</title><p>Branching in one plane, pinnate, with branches close together in many colonies. Polyps biserial, alternate (rarely, opposite) or irregularly scattered; never in whorls or pairs. All eight rows of body scales present; adaxial surface usually has fewer scales; inner face of opercular scales with inconspicuous apical keel, or none; opercular scales aligned with marginals. Sclerites of coenenchyme (some species) as scales or warty radiates in lower parts of colony and inner cortex.</p></tp:treatment-sec><tp:treatment-sec sec-type="remarks" id="SECID0E3HDK"><title>Remarks.</title><p>Genus bears accepted status in WoRMS Database (Cordeiro et al. 2019).</p></tp:treatment-sec><ref-list><ref id="B100"><mixed-citation xmlns:xlink="http://www.w3.org/1999/xlink" xlink:type="simple"><person-group><name name-style="western"><surname>Gray</surname><given-names>JE</given-names></name></person-group> (<year>1870</year>) Catalogue of the lithophytes or stony corals in the collection of the British Museum. British Museum, London, [1–6] + 1–51. <ext-link xlink:type="simple" ext-link-type="doi" xlink:href="10.5962/bhl.title.32670">https://doi.org/10.5962/bhl.title.32670</ext-link></mixed-citation></ref><ref id="B159"><mixed-citation xmlns:xlink="http://www.w3.org/1999/xlink" xlink:type="simple"><person-group><name name-style="western"><surname>Studer</surname><given-names>T</given-names></name></person-group> (<year>1887</year>) <article-title>Versuch eines Systemes der <tp:taxon-name><tp:taxon-name-part taxon-name-part-type="subclass">Alcyonaria</tp:taxon-name-part></tp:taxon-name>.</article-title><source>Archiv für Naturgeschichte</source><volume>53</volume>(<issue>1</issue>): <fpage>1</fpage>–<lpage>74</lpage>. [1 pl.]</mixed-citation></ref><ref id="B193"><mixed-citation xmlns:xlink="http://www.w3.org/1999/xlink" xlink:type="simple"><person-group><name name-style="western"><surname>Wright</surname><given-names>EP</given-names></name><name name-style="western"><surname>Studer</surname><given-names>T</given-names></name></person-group> (<year>1889</year>) Report of the <tp:taxon-name><tp:taxon-name-part taxon-name-part-type="subclass">Alcyonaria</tp:taxon-name-part></tp:taxon-name> collected by H.M.S. “Challenger” during the years 1873–1876. Challenger Reports: Zoology, 31(64): 1–72 + 1–314. [1–43 pls] <ext-link xlink:type="simple" ext-link-type="uri" xlink:href="http://www.archive.org/details/reportonscientif04grea/page/87/mode/1up">www.archive.org/details/reportonscientif04grea/page/87/mode/1up</ext-link></mixed-citation></ref><ref id="B183"><mixed-citation xmlns:xlink="http://www.w3.org/1999/xlink" xlink:type="simple"><person-group><name name-style="western"><surname>Versluys</surname><given-names>J</given-names></name></person-group> (<year>1906</year>) Die Gorgoniden der Siboga Expedition II. Die <tp:taxon-name><tp:taxon-name-part taxon-name-part-type="family">Primnoidae</tp:taxon-name-part></tp:taxon-name>. Siboga-Expedition Monograph, Brill EJ, 13a: 1–187. [figs 1–178, 1–10 pls, chart]</mixed-citation></ref><ref id="B117"><mixed-citation xmlns:xlink="http://www.w3.org/1999/xlink" xlink:type="simple"><person-group><name name-style="western"><surname>Kinoshita</surname><given-names>K</given-names></name></person-group> (<year>1908a</year>) <article-title><tp:taxon-name><tp:taxon-name-part taxon-name-part-type="family">Primnoidae</tp:taxon-name-part></tp:taxon-name> von Japan.</article-title><source>Journal of the College of Science, Imperial University, Tokyo</source><volume>23</volume>(<issue>12</issue>): <fpage>1</fpage>–<lpage>74</lpage>. [pls 1–6]</mixed-citation></ref><ref id="B126"><mixed-citation xmlns:xlink="http://www.w3.org/1999/xlink" xlink:type="simple"><person-group><name name-style="western"><surname>Kükenthal</surname><given-names>W</given-names></name></person-group> (<year>1915b</year>) <article-title>System und Stammesgeschichte der <tp:taxon-name><tp:taxon-name-part taxon-name-part-type="family">Primnoidae</tp:taxon-name-part></tp:taxon-name>.</article-title><source>Zoologischer Anzeiger,</source><volume>46</volume>(<issue>5</issue>): <fpage>142</fpage>–<lpage>158</lpage>. <ext-link xlink:type="simple" ext-link-type="uri" xlink:href="https://biodiversitylibrary.org/page/29985650">https://biodiversitylibrary.org/page/29985650</ext-link></mixed-citation></ref><ref id="B4"><mixed-citation xmlns:xlink="http://www.w3.org/1999/xlink" xlink:type="simple"><person-group><name name-style="western"><surname>Bayer</surname><given-names>FM</given-names></name></person-group> (<year>1956</year>) <tp:taxon-name><tp:taxon-name-part taxon-name-part-type="subclass">Octocorallia</tp:taxon-name-part></tp:taxon-name>, Part F. <tp:taxon-name><tp:taxon-name-part taxon-name-part-type="phylum">Coelenterata</tp:taxon-name-part></tp:taxon-name>. In: Moore RC (Ed.) Treatise on Invertebrate Paleontology. Geological Society of America and University of Kansas Press, Lawrence-Kansas, F166–F231.</mixed-citation></ref><ref id="B91"><mixed-citation xmlns:xlink="http://www.w3.org/1999/xlink" xlink:type="simple"><person-group><name name-style="western"><surname>Fabricius</surname><given-names>KE</given-names></name><name name-style="western"><surname>Alderslade</surname><given-names>P</given-names></name></person-group> (<year>2001</year>) <source>Soft Corals and Sea Fans: A Comprehensive Guide to the tropical shallow-water genera of the Central-West Pacific, the Indian Ocean and the Red Sea.</source><publisher-name>Australian Institute of Marine Science</publisher-name>, <publisher-loc>Queensland, Australia</publisher-loc>, <size units="page">264 pp</size>.</mixed-citation></ref><ref id="B43"><mixed-citation xmlns:xlink="http://www.w3.org/1999/xlink" xlink:type="simple"><person-group><name name-style="western"><surname>Cairns</surname><given-names>SD</given-names></name><name name-style="western"><surname>Bayer</surname><given-names>FM</given-names></name></person-group> (<year>2004b</year>) <article-title>Studies on western Atlantic <tp:taxon-name><tp:taxon-name-part taxon-name-part-type="subclass">Octocorallia</tp:taxon-name-part></tp:taxon-name> (<tp:taxon-name><tp:taxon-name-part taxon-name-part-type="phylum">Coelenterata</tp:taxon-name-part></tp:taxon-name>: <tp:taxon-name><tp:taxon-name-part taxon-name-part-type="class">Anthozoa</tp:taxon-name-part></tp:taxon-name>). Part 5: The genera <italic><tp:taxon-name><tp:taxon-name-part taxon-name-part-type="genus">Plumarella</tp:taxon-name-part></tp:taxon-name></italic> Gray, 1870; <italic><tp:taxon-name><tp:taxon-name-part taxon-name-part-type="genus">Acanthoprimnoa</tp:taxon-name-part></tp:taxon-name></italic>, n. gen.; and <italic><tp:taxon-name><tp:taxon-name-part taxon-name-part-type="genus">Candidella</tp:taxon-name-part></tp:taxon-name></italic> Bayer, 1954.</article-title><source>Proceedings of the Biological Society of Washington</source><volume>117</volume>(<issue>4</issue>): <fpage>447</fpage>–<lpage>487</lpage>. <ext-link xlink:type="simple" ext-link-type="uri" xlink:href="https://repository.si.edu/handle/10088/7495">https://repository.si.edu/handle/10088/7495</ext-link></mixed-citation></ref><ref id="B46"><mixed-citation xmlns:xlink="http://www.w3.org/1999/xlink" xlink:type="simple"><person-group><name name-style="western"><surname>Cairns</surname><given-names>SD</given-names></name><name name-style="western"><surname>Bayer</surname><given-names>FM</given-names></name></person-group> (<year>2009</year>) <article-title>A generic revision and phylogenetic analysis of the <tp:taxon-name><tp:taxon-name-part taxon-name-part-type="family">Primnoidae</tp:taxon-name-part></tp:taxon-name> (<tp:taxon-name><tp:taxon-name-part taxon-name-part-type="phylum">Cnidaria</tp:taxon-name-part></tp:taxon-name>: <tp:taxon-name><tp:taxon-name-part taxon-name-part-type="subclass">Octocorallia</tp:taxon-name-part></tp:taxon-name>).</article-title><source>Smithsonian Contributions to Zoology</source><volume>629</volume>: <fpage>1</fpage>–<lpage>79</lpage>. <ext-link xlink:type="simple" ext-link-type="doi" xlink:href="10.5479/si.00810282.629">https://doi.org/10.5479/si.00810282.629</ext-link></mixed-citation></ref><ref id="B34"><mixed-citation xmlns:xlink="http://www.w3.org/1999/xlink" xlink:type="simple"><person-group><name name-style="western"><surname>Cairns</surname><given-names>SD</given-names></name></person-group> (<year>2011</year>) A Revision of the <tp:taxon-name><tp:taxon-name-part taxon-name-part-type="family">Primnoidae</tp:taxon-name-part></tp:taxon-name> (<tp:taxon-name><tp:taxon-name-part taxon-name-part-type="subclass">Octocorallia</tp:taxon-name-part></tp:taxon-name>: <tp:taxon-name><tp:taxon-name-part taxon-name-part-type="order">Alcyonacea</tp:taxon-name-part></tp:taxon-name>) from the Aleutian Islands and Bering Sea. Smithsonian Contributions to Zoology Number 634: v, 1–55. <ext-link xlink:type="simple" ext-link-type="doi" xlink:href="10.5479/si.00810282.634">https://doi.org/10.5479/si.00810282.634</ext-link></mixed-citation></ref><ref id="B48"><mixed-citation xmlns:xlink="http://www.w3.org/1999/xlink" xlink:type="simple"><person-group><name name-style="western"><surname>Cairns</surname><given-names>SD</given-names></name><name name-style="western"><surname>Wirshing</surname><given-names>HH</given-names></name></person-group> (<year>2018</year>) <article-title>A phylogenetic analysis of the <tp:taxon-name><tp:taxon-name-part taxon-name-part-type="family">Primnoidae</tp:taxon-name-part></tp:taxon-name> (<tp:taxon-name><tp:taxon-name-part taxon-name-part-type="class">Anthozoa</tp:taxon-name-part></tp:taxon-name>: <tp:taxon-name><tp:taxon-name-part taxon-name-part-type="subclass">Octocorallia</tp:taxon-name-part></tp:taxon-name>: <tp:taxon-name><tp:taxon-name-part taxon-name-part-type="suborder">Calcaxonia</tp:taxon-name-part></tp:taxon-name>) with analyses of character evolution and a key to the genera and subgenera.</article-title><source>BMC Evolutionary Biology</source><volume>18</volume>(<issue>66</issue>): <fpage>1</fpage>–<lpage>20</lpage>. <ext-link xlink:type="simple" ext-link-type="doi" xlink:href="10.1186/s12862-018-1182-5">https://doi.org/10.1186/s12862-018-1182-5</ext-link></mixed-citation></ref></ref-list></tp:taxon-treatment>
