# Supplementary material for: A review of gorgonian coral species (Cnidaria, Octocorallia, Alcyonacea) held in the Santa Barbara Museum of Natural History research collection: focus on species from Scleraxonia, Holaxonia, Calcaxonia – Part III: Suborder Holaxonia continued, and suborder Calcaxonia
Source: Zookeys. 2019 Jul 4;860:183–306. doi: 10.3897/zookeys.860.34317 (PMC6690523; doi:10.3897/zookeys.860.34317)
Supplement: XML Treatment for Narella [file zookeys.860.34317-treatment20.xml]

<!DOCTYPE tp:taxon-treatment
  PUBLIC "-//TaxonX//DTD Taxonomic Treatment Publishing DTD v0 20100105//EN" "tax-treatment-NSO.dtd">
<tp:taxon-treatment xmlns:tp="http://www.plazi.org/taxpub"><tp:treatment-meta><kwd-group><label>Taxon classification</label><kwd><named-content xmlns:xlink="http://www.w3.org/1999/xlink" content-type="kingdom">Animalia</named-content></kwd><kwd><named-content xmlns:xlink="http://www.w3.org/1999/xlink" content-type="order">Alcyonacea</named-content></kwd><kwd><named-content xmlns:xlink="http://www.w3.org/1999/xlink" content-type="family">Primnoidae</named-content></kwd></kwd-group><mixed-citation publication-type="journal"><person-group><name><surname>Horvath</surname><given-names>Elizabeth Anne</given-names></name></person-group><article-title>A review of gorgonian coral species (<tp:taxon-name><tp:taxon-name-part taxon-name-part-type="phylum">Cnidaria</tp:taxon-name-part></tp:taxon-name>, <tp:taxon-name><tp:taxon-name-part taxon-name-part-type="subclass">Octocorallia</tp:taxon-name-part></tp:taxon-name>, <tp:taxon-name><tp:taxon-name-part taxon-name-part-type="order">Alcyonacea</tp:taxon-name-part></tp:taxon-name>) held in the Santa Barbara Museum of Natural History research collection: focus on species from <tp:taxon-name><tp:taxon-name-part taxon-name-part-type="suborder">Scleraxonia</tp:taxon-name-part></tp:taxon-name>, <tp:taxon-name><tp:taxon-name-part taxon-name-part-type="suborder">Holaxonia</tp:taxon-name-part></tp:taxon-name>, <tp:taxon-name><tp:taxon-name-part taxon-name-part-type="suborder">Calcaxonia</tp:taxon-name-part></tp:taxon-name> – Part III: Suborder <tp:taxon-name><tp:taxon-name-part taxon-name-part-type="suborder">Holaxonia</tp:taxon-name-part></tp:taxon-name> continued, and suborder <tp:taxon-name><tp:taxon-name-part taxon-name-part-type="suborder">Calcaxonia</tp:taxon-name-part></tp:taxon-name></article-title><source>Zookeys</source><day>04</day><month>7</month><year>2019</year><volume>860</volume><fpage>183</fpage><lpage>306</lpage><pub-id pub-id-type="doi">10.3897/zookeys.860.34317</pub-id></mixed-citation></tp:treatment-meta><tp:nomenclature><label>Genus</label><tp:taxon-name>
                <tp:taxon-name-part taxon-name-part-type="genus" reg="Narella">Narella</tp:taxon-name-part>
              </tp:taxon-name><tp:taxon-authority>Gray, 1870</tp:taxon-authority><tp:nomenclature-citation-list><tp:nomenclature-citation><tp:taxon-name>
                    <tp:taxon-name-part taxon-name-part-type="genus" reg="Narella">Narella</tp:taxon-name-part>
                  </tp:taxon-name><comment>Gray, 1870: 49. <xref ref-type="bibr" rid="B82">Deichmann 1936</xref>: 168. <xref ref-type="bibr" rid="B3">Bayer 1951</xref>: 41–43; <xref ref-type="bibr" rid="B4">1956</xref>: F222; 1961: 295 (key); 1981: 937 (key); 1995: 147, 148; 1997: 511. <xref ref-type="bibr" rid="B41">Cairns and Bayer 2003</xref>: 618, 619; <xref ref-type="bibr" rid="B42">2004a</xref>: 7–10. <xref ref-type="bibr" rid="B39">Cairns and Baco 2007</xref>: 392, 393 [a more complete synonymy and discussion]. <xref ref-type="bibr" rid="B45">Cairns and Bayer 2008</xref>: 84–86; <xref ref-type="bibr" rid="B46">2009</xref>: 2, 30, 31, 43. <xref ref-type="bibr" rid="B35">Cairns 2012</xref>: 14. <xref ref-type="bibr" rid="B162">Taylor and Rogers 2017</xref>: 4. <xref ref-type="bibr" rid="B37">Cairns 2018a</xref>: 20, 21; <xref ref-type="bibr" rid="B38">2018b</xref>: 19. <xref ref-type="bibr" rid="B47">Cairns and Taylor 2019</xref>: 1–15.</comment></tp:nomenclature-citation><tp:nomenclature-citation><tp:taxon-name>
                    <tp:taxon-name-part taxon-name-part-type="genus" reg="Stachyodes">Stachyodes</tp:taxon-name-part>
                  </tp:taxon-name><comment>Wright and Studer in Studer, 1887: 49; 1901: 40. <xref ref-type="bibr" rid="B193">Wright and Studer 1889</xref>: xlvii, 53. <xref ref-type="bibr" rid="B183">Versluys 1906</xref>: 86–88. <xref ref-type="bibr" rid="B166">Thomson and Henderson 1906a</xref>: 35. <xref ref-type="bibr" rid="B116">Kinoshita 1907</xref>: 233; <xref ref-type="bibr" rid="B117">1908a</xref>: 45–47. <xref ref-type="bibr" rid="B168">Thomson and Russell 1910</xref>: 142. <xref ref-type="bibr" rid="B123">Kükenthal 1912</xref>: 59; <xref ref-type="bibr" rid="B126">1915b</xref>: 152; <xref ref-type="bibr" rid="B127">1919</xref>: 452–456; <xref ref-type="bibr" rid="B128">1924</xref>: 308, 309.</comment></tp:nomenclature-citation><tp:nomenclature-citation><tp:taxon-name>
                    <tp:taxon-name-part taxon-name-part-type="genus" reg="Calypterinus">Calypterinus</tp:taxon-name-part>
                  </tp:taxon-name><comment>Wright and Studer in Studer, 1887: 49. <xref ref-type="bibr" rid="B193">Wright and Studer 1889</xref>: xlviii, 54.</comment></tp:nomenclature-citation><tp:nomenclature-citation><tp:taxon-name>
                    <tp:taxon-name-part taxon-name-part-type="genus" reg="Narella"/>
                  </tp:taxon-name><comment>(?) <tp:taxon-name><tp:taxon-name-part taxon-name-part-type="genus" reg="Calyptrophora">Calyptrophora</tp:taxon-name-part></tp:taxon-name> (pars) Verrill (in <xref ref-type="bibr" rid="B15">Bayer and Cairns 2004</xref>). </comment></tp:nomenclature-citation></tp:nomenclature-citation-list></tp:nomenclature><tp:treatment-sec sec-type="type species" id="SECID0E4JEK"><title>Type species.</title><p><italic><tp:taxon-name><tp:taxon-name-part taxon-name-part-type="genus" reg="Primnoa">Primnoa</tp:taxon-name-part><tp:taxon-name-part taxon-name-part-type="species" reg="regularis">regularis</tp:taxon-name-part></tp:taxon-name></italic> Duchassaing &amp; Michelotti, 1860.</p></tp:treatment-sec><tp:treatment-sec sec-type="type locality" id="SECID0EOKEK"><title>Type locality.</title><p>North Atlantic Ocean, Caribbean Sea, St. Lucia, south of <named-content xmlns:xlink="http://www.w3.org/1999/xlink" content-type="dwc:verbatimCoordinates" xlink:type="simple"><named-content content-type="geo-json" specific-use="{&#34;type&#34;:&#34;Point&#34;,&#34;coordinates&#34;:[-61.060000,13.607500]}" id="NCID0EXKEK" xlink:type="simple">13°36'27"N, 61°03'36"W</named-content></named-content>, 514 m.</p></tp:treatment-sec><tp:treatment-sec sec-type="Type specimen" id="SECID0E3KEK"><title>Type specimen.</title><p><bold>Neotype</bold> of type housed at NMNH (<named-content xmlns:xlink="http://www.w3.org/1999/xlink" content-type="dwc:institutional_code" xlink:type="simple">USNM</named-content> 49385, wet); not examined.</p></tp:treatment-sec><tp:treatment-sec sec-type="material" id="SECID0EMLEK"><title>Material examined.</title><p>None housed at <abbrev xmlns:xlink="http://www.w3.org/1999/xlink" content-type="institution" xlink:title="Santa Barbara Museum of Natural History" id="ABBRID0ESLEK" xlink:type="simple">SBMNH</abbrev>.</p><!--PageBreak --></tp:treatment-sec><tp:treatment-sec sec-type="diagnosis" id="SECID0EYLEK"><title>Diagnosis.</title><p>Colonies of moderate size (to 50 cm height), branched dichotomously or pinnately (some few trichotomously) in single plane, or unbranched. Polyps conspicuous, facing downward, in discrete whorls or pairs, non-retractile. Axis continuous; strongly calcified, especially in lower branches; generally grey to black, sometimes with metallic sheen; down center of axis (longitudinally grooved) is solid core of calcareous material. Base a discoidal holdfast, for attachment to solid substrates. Sclerites are scales, on polyps, usually numbering sixteen to eighteen on each polyp (not counting tentacular sclerites), arranged in three or four pairs of large unfused abaxial body wall scales that partially encircle polyp, but rarely meet adaxially; arranged so as to have definite pattern and number. With adaxial buccal scales commonly present, one well developed buccal in each row. Operculum consists of eight (four pairs) generally triangular scales, each with distinct longitudinal medial keel on inner surface, with corresponding trough on outer surface. Tentacles can contain few to numerous, minute, flat rodlets; coenenchymal sclerites elongate or elliptical scales, often with tall longitudinal keels.</p></tp:treatment-sec><tp:treatment-sec sec-type="distribution" id="SECID0E4LEK"><title>Distribution.</title><p>Exclusively deep water (55–4,594 m), found worldwide (<xref ref-type="bibr" rid="B45">Cairns and Bayer 2008</xref>; <xref ref-type="bibr" rid="B46">2009</xref>). The genus is noted (<xref ref-type="bibr" rid="B39">Cairns and Baco 2007</xref>) as having the second deepest location record of all primnoid genera (4,594 m in the Gulf of Alaska). In addition to species from the Atlantic, there are some 23 species recorded (<xref ref-type="bibr" rid="B39">Cairns and Baco 2007</xref>) from regions in the Pacific (Alaska, Japan, Hawaiian Islands, Indonesia and eastern Pacific). Also, a few species are recorded from either the SW Indian Ocean, the Galápagos Islands or off Antarctica (<xref ref-type="bibr" rid="B39">Cairns and Baco 2007</xref>). Cairns stated (2007b) that species of <italic><tp:taxon-name><tp:taxon-name-part taxon-name-part-type="genus" reg="Narella">Narella</tp:taxon-name-part></tp:taxon-name></italic> have been found along the southern California coast, from both San Marcos Seamount (2,193 m), and Rodriquez Seamount (664 m). These specimens were very fragmented and could not be definitively identified, but each one may represent an undescribed species. Some 54 named species are considered valid within this genus currently, as seen in the WoRMS Database, listed by Cordeiro et al. (2019).</p></tp:treatment-sec><tp:treatment-sec sec-type="biology" id="SECID0E5MEK"><title>Biology.</title><p>In <xref ref-type="bibr" rid="B160">Studer’s 1894</xref> description of <italic><tp:taxon-name><tp:taxon-name-part taxon-name-part-type="genus" reg="Narella">N.</tp:taxon-name-part><tp:taxon-name-part taxon-name-part-type="species" reg="ambigua">ambigua</tp:taxon-name-part></tp:taxon-name></italic>, he discussed the presence of an annelid worm from family <tp:taxon-name><tp:taxon-name-part taxon-name-part-type="family">Eunicidae</tp:taxon-name-part></tp:taxon-name> Berthold, 1827 that had established itself on the coenenchyme. It apparently sought shelter under the wing-shaped extensions, in a space (a tunnel of sorts) produced by the greatly enlarged basal scales of each of the neighboring polyps. In personal note transcriptions (unpublished) made by Bayer, Verrill had outlined thoughts he had concerning the deeper water gorgonians. Regarding the annelid worm found in Studer’s specimen, Verrill (unpublished personal note transcriptions made by Bayer) discussed a comparable situation and referred to <xref ref-type="bibr" rid="B160">Studer’s 1894</xref> examination.</p></tp:treatment-sec><tp:treatment-sec sec-type="remarks" id="SECID0E3NEK"><title>Remarks.</title><p>The genus is presented here; based on collection records examined (NMNH), there is indication of a distributional range that includes the California Bight. Based on those collection records (NMNH), this is a deep-water genus that has been collected (if only as fragments) several times off the southern California coast (<xref ref-type="bibr" rid="B32">Cairns 2007b</xref>).</p><p>According to <xref ref-type="bibr" rid="B39">Cairns and Baco (2007)</xref> and <xref ref-type="bibr" rid="B32">Cairns (2007b)</xref>, there were some 38 recognized species (that number has increased, according to Cordeiro et al. 2019), making this a species-rich genus; in fact, it is said to be the most prolific of the primnoid genera <!--PageBreak -->(<xref ref-type="bibr" rid="B32">Cairns 2007b</xref>). Of those, there may be at least a few species that could potentially be found in or near the California Bight; <italic><tp:taxon-name><tp:taxon-name-part taxon-name-part-type="genus" reg="Narella">Narella</tp:taxon-name-part><tp:taxon-name-part taxon-name-part-type="species" reg="ambigua">ambigua</tp:taxon-name-part></tp:taxon-name></italic> Studer, 1894 is one species that might yet be found in the Bight. <named-content xmlns:xlink="http://www.w3.org/1999/xlink" content-type="dwc:institutional_code" xlink:type="simple">CAS</named-content> has seven records of this genus (none identified to species), coming from Hawaii and Alaska. <abbrev xmlns:xlink="http://www.w3.org/1999/xlink" content-type="institution" xlink:title="Monterey Bay Aquarium Research Institute" id="ABBRID0EJPEK" xlink:type="simple">MBARI</abbrev> has posted on-line images of those in this genus found on Davidson Seamount, photographed at depths of 2,669 and 3,079 m. Only one specimen identified to this genus has been recorded as having been collected by <abbrev xmlns:xlink="http://www.w3.org/1999/xlink" content-type="institution" xlink:title="Monterey Bay Aquarium Research Institute" id="ABBRID0EOPEK" xlink:type="simple">MBARI</abbrev> staff, but there are a few additional video observations. This one collected specimen was taken in the general area slightly north and west of San Miguel Island, California Channel Islands. Of interest is a specimen housed at NMNH; from California, Rodriquez Seamount, W of San Miguel Passage, <named-content xmlns:xlink="http://www.w3.org/1999/xlink" content-type="dwc:verbatimCoordinates" xlink:type="simple"><named-content content-type="geo-json" specific-use="{&#34;type&#34;:&#34;Point&#34;,&#34;coordinates&#34;:[-121.046944,34.038056]}" id="NCID0EWPEK" xlink:type="simple">34°02'17"N, 121°02'49"W</named-content></named-content>, 662 m; coll. unknown, date unknown; <named-content xmlns:xlink="http://www.w3.org/1999/xlink" content-type="dwc:institutional_code" xlink:type="simple">USNM</named-content> 1027059 [wet]. The <abbrev xmlns:xlink="http://www.w3.org/1999/xlink" content-type="institution" xlink:title="Monterey Bay Aquarium Research Institute" id="ABBRID0EDQEK" xlink:type="simple">MBARI</abbrev> specimen and the one at NMNH appeared to be from the same collection event. It is the shape and sculpturing of the abaxial body wall scales that are the best means to identifying a species in the genus; however, finer details regarding sculpturing of scales can only be seen with <abbrev xmlns:xlink="http://www.w3.org/1999/xlink" xlink:title="Scanning Electron Microscopy" id="ABBRID0EIQEK" xlink:type="simple">SEM</abbrev>. Further work with unidentified species housed at <named-content xmlns:xlink="http://www.w3.org/1999/xlink" content-type="dwc:institutional_code" xlink:type="simple">CAS</named-content> and NMNH should be undertaken.</p></tp:treatment-sec><ref-list><ref id="B82"><mixed-citation xmlns:xlink="http://www.w3.org/1999/xlink" xlink:type="simple"><person-group><name name-style="western"><surname>Deichmann</surname><given-names>E</given-names></name></person-group> (<year>1936</year>) <source>XLIX. The <tp:taxon-name><tp:taxon-name-part taxon-name-part-type="subclass">Alcyonaria</tp:taxon-name-part></tp:taxon-name> of the western part of the Atlantic Ocean. Memoirs of the Museum of Comparative Zoology at Harvard College, Vol. LIII.</source><publisher-name>Cambridge</publisher-name>, <publisher-loc>Massachusetts</publisher-loc>, <size units="page">317 pp</size>. [+ 37 pls] <ext-link xlink:type="simple" ext-link-type="doi" xlink:href="10.5962/bhl.title.49348">https://doi.org/10.5962/bhl.title.49348</ext-link></mixed-citation></ref><ref id="B3"><mixed-citation xmlns:xlink="http://www.w3.org/1999/xlink" xlink:type="simple"><person-group><name name-style="western"><surname>Bayer</surname><given-names>FM</given-names></name></person-group> (<year>1951</year>) <article-title>A revision of the nomenclature of the <tp:taxon-name><tp:taxon-name-part taxon-name-part-type="family">Gorgoniidae</tp:taxon-name-part></tp:taxon-name> (<tp:taxon-name><tp:taxon-name-part taxon-name-part-type="phylum">Coelenterata</tp:taxon-name-part></tp:taxon-name>: <tp:taxon-name><tp:taxon-name-part taxon-name-part-type="subclass">Octocorallia</tp:taxon-name-part></tp:taxon-name>), with an illustrated key to the genera.</article-title><source>Journal of the Washington Academy of Science</source><volume>41</volume>(<issue>3</issue>): <fpage>91</fpage>–<lpage>102</lpage>. <ext-link xlink:type="simple" ext-link-type="uri" xlink:href="https://repository.si.edu/handle/10088/866">https://repository.si.edu/handle/10088/866</ext-link></mixed-citation></ref><ref id="B4"><mixed-citation xmlns:xlink="http://www.w3.org/1999/xlink" xlink:type="simple"><person-group><name name-style="western"><surname>Bayer</surname><given-names>FM</given-names></name></person-group> (<year>1956</year>) <tp:taxon-name><tp:taxon-name-part taxon-name-part-type="subclass">Octocorallia</tp:taxon-name-part></tp:taxon-name>, Part F. <tp:taxon-name><tp:taxon-name-part taxon-name-part-type="phylum">Coelenterata</tp:taxon-name-part></tp:taxon-name>. In: Moore RC (Ed.) Treatise on Invertebrate Paleontology. Geological Society of America and University of Kansas Press, Lawrence-Kansas, F166–F231.</mixed-citation></ref><ref id="B41"><mixed-citation xmlns:xlink="http://www.w3.org/1999/xlink" xlink:type="simple"><person-group><name name-style="western"><surname>Cairns</surname><given-names>SD</given-names></name><name name-style="western"><surname>Bayer</surname><given-names>FM</given-names></name></person-group> (<year>2003</year>) <article-title>Studies on western Atlantic <tp:taxon-name><tp:taxon-name-part taxon-name-part-type="subclass">Octocorallia</tp:taxon-name-part></tp:taxon-name> (<tp:taxon-name><tp:taxon-name-part taxon-name-part-type="phylum">Coelenterata</tp:taxon-name-part></tp:taxon-name>: <tp:taxon-name><tp:taxon-name-part taxon-name-part-type="class">Anthozoa</tp:taxon-name-part></tp:taxon-name>). Part 3: The genus <italic><tp:taxon-name><tp:taxon-name-part taxon-name-part-type="genus">Narella</tp:taxon-name-part></tp:taxon-name></italic> Gray, 1870.</article-title><source>Proceedings of the Biological Society of Washington</source><volume>116</volume>(<issue>3</issue>): <fpage>617</fpage>–<lpage>648</lpage>. <ext-link xlink:type="simple" ext-link-type="uri" xlink:href="https://repository.si.edu/handle/10088/1243">https://repository.si.edu/handle/10088/1243</ext-link></mixed-citation></ref><ref id="B42"><mixed-citation xmlns:xlink="http://www.w3.org/1999/xlink" xlink:type="simple"><person-group><name name-style="western"><surname>Cairns</surname><given-names>SD</given-names></name><name name-style="western"><surname>Bayer</surname><given-names>FM</given-names></name></person-group> (<year>2004a</year>) <article-title><italic><tp:taxon-name><tp:taxon-name-part taxon-name-part-type="genus">Narella</tp:taxon-name-part></tp:taxon-name></italic> Gray, 1870 (<tp:taxon-name><tp:taxon-name-part taxon-name-part-type="phylum">Coelenterata</tp:taxon-name-part></tp:taxon-name>, <tp:taxon-name><tp:taxon-name-part taxon-name-part-type="subclass">Octocorallia</tp:taxon-name-part></tp:taxon-name>): proposed conservation of usage by designation of a neotype for its type species <italic><tp:taxon-name><tp:taxon-name-part taxon-name-part-type="genus">Primnoa</tp:taxon-name-part><tp:taxon-name-part taxon-name-part-type="species">regularis</tp:taxon-name-part></tp:taxon-name></italic> Duchassaing &amp; Michelotti, 1860.</article-title><source>Bulletin of Zoological Nomenclature</source><volume>61</volume>(<issue>1</issue>): <fpage>7</fpage>–<lpage>10</lpage>. <ext-link xlink:type="simple" ext-link-type="uri" xlink:href="https://repository.si.edu/handle/10088/6203">https://repository.si.edu/handle/10088/6203</ext-link></mixed-citation></ref><ref id="B39"><mixed-citation xmlns:xlink="http://www.w3.org/1999/xlink" xlink:type="simple"><person-group><name name-style="western"><surname>Cairns</surname><given-names>SD</given-names></name><name name-style="western"><surname>Baco</surname><given-names>A</given-names></name></person-group> (<year>2007</year>) <article-title>Review and five new Alaskan species of the deep-water octocoral <italic><tp:taxon-name><tp:taxon-name-part taxon-name-part-type="genus">Narella</tp:taxon-name-part></tp:taxon-name></italic> (<tp:taxon-name><tp:taxon-name-part taxon-name-part-type="subclass">Octocorallia</tp:taxon-name-part></tp:taxon-name>: <tp:taxon-name><tp:taxon-name-part taxon-name-part-type="family">Primnoidae</tp:taxon-name-part></tp:taxon-name>).</article-title><source>Systematics and Biodiversity</source><volume>5</volume>(<issue>4</issue>): <fpage>391</fpage>–<lpage>407</lpage>. <ext-link xlink:type="simple" ext-link-type="doi" xlink:href="10.1017/S1477200007002472">https://doi.org/10.1017/S1477200007002472</ext-link></mixed-citation></ref><ref id="B45"><mixed-citation xmlns:xlink="http://www.w3.org/1999/xlink" xlink:type="simple"><person-group><name name-style="western"><surname>Cairns</surname><given-names>SD</given-names></name><name name-style="western"><surname>Bayer</surname><given-names>FM</given-names></name></person-group> (<year>2008</year>) A Review of the <tp:taxon-name><tp:taxon-name-part taxon-name-part-type="subclass">Octocorallia</tp:taxon-name-part></tp:taxon-name> (<tp:taxon-name><tp:taxon-name-part taxon-name-part-type="phylum">Cnidaria</tp:taxon-name-part></tp:taxon-name>: <tp:taxon-name><tp:taxon-name-part taxon-name-part-type="class">Anthozoa</tp:taxon-name-part></tp:taxon-name>) from Hawai‘i and Adjacent Seamounts: The Genus <italic><tp:taxon-name><tp:taxon-name-part taxon-name-part-type="genus">Narella</tp:taxon-name-part></tp:taxon-name></italic> Gray, 1870. Pacific Science 62(1): 83–115. <ext-link xlink:type="simple" ext-link-type="doi" xlink:href="10.2984/1534-6188(2008)62[83:AROTOC]2.0.CO;2">https://doi.org/10.2984/1534-6188(2008)62[83:AROTOC]2.0.CO;2</ext-link></mixed-citation></ref><ref id="B46"><mixed-citation xmlns:xlink="http://www.w3.org/1999/xlink" xlink:type="simple"><person-group><name name-style="western"><surname>Cairns</surname><given-names>SD</given-names></name><name name-style="western"><surname>Bayer</surname><given-names>FM</given-names></name></person-group> (<year>2009</year>) <article-title>A generic revision and phylogenetic analysis of the <tp:taxon-name><tp:taxon-name-part taxon-name-part-type="family">Primnoidae</tp:taxon-name-part></tp:taxon-name> (<tp:taxon-name><tp:taxon-name-part taxon-name-part-type="phylum">Cnidaria</tp:taxon-name-part></tp:taxon-name>: <tp:taxon-name><tp:taxon-name-part taxon-name-part-type="subclass">Octocorallia</tp:taxon-name-part></tp:taxon-name>).</article-title><source>Smithsonian Contributions to Zoology</source><volume>629</volume>: <fpage>1</fpage>–<lpage>79</lpage>. <ext-link xlink:type="simple" ext-link-type="doi" xlink:href="10.5479/si.00810282.629">https://doi.org/10.5479/si.00810282.629</ext-link></mixed-citation></ref><ref id="B35"><mixed-citation xmlns:xlink="http://www.w3.org/1999/xlink" xlink:type="simple"><person-group><name name-style="western"><surname>Cairns</surname><given-names>SD</given-names></name></person-group> (<year>2012</year>) <article-title>New Zealand <tp:taxon-name><tp:taxon-name-part taxon-name-part-type="family">Primnoidae</tp:taxon-name-part></tp:taxon-name> (<tp:taxon-name><tp:taxon-name-part taxon-name-part-type="class">Anthozoa</tp:taxon-name-part></tp:taxon-name>: <tp:taxon-name><tp:taxon-name-part taxon-name-part-type="order">Alcyonacea</tp:taxon-name-part></tp:taxon-name>) Part I. Genera <italic><tp:taxon-name><tp:taxon-name-part taxon-name-part-type="genus">Narella</tp:taxon-name-part></tp:taxon-name>, Narelloides, Metanarella, <tp:taxon-name><tp:taxon-name-part taxon-name-part-type="genus">Calyptrophora</tp:taxon-name-part></tp:taxon-name></italic>, and <italic><tp:taxon-name><tp:taxon-name-part taxon-name-part-type="genus">Helicoprimnoa</tp:taxon-name-part></tp:taxon-name></italic>.</article-title><source>NIWA Biodiversity Memoirs</source><volume>126</volume>: <fpage>1</fpage>–<lpage>71</lpage>.</mixed-citation></ref><ref id="B162"><mixed-citation xmlns:xlink="http://www.w3.org/1999/xlink" xlink:type="simple"><person-group><name name-style="western"><surname>Taylor</surname><given-names>ML</given-names></name><name name-style="western"><surname>Rogers</surname><given-names>AD</given-names></name></person-group> (<year>2017</year>) <article-title><tp:taxon-name><tp:taxon-name-part taxon-name-part-type="family">Primnoidae</tp:taxon-name-part></tp:taxon-name> (<tp:taxon-name><tp:taxon-name-part taxon-name-part-type="phylum">Cnidaria</tp:taxon-name-part></tp:taxon-name>: <tp:taxon-name><tp:taxon-name-part taxon-name-part-type="subclass">Octocorallia</tp:taxon-name-part></tp:taxon-name>) of the SW Indian Ocean: new species, genus revisions and systematics.</article-title><source>Zoological Journal of the Linnean Society,</source><volume>181</volume>: <fpage>70</fpage>–<lpage>97</lpage>. <ext-link xlink:type="simple" ext-link-type="doi" xlink:href="10.1093/zoolinnean/zlx003">https://doi.org/10.1093/zoolinnean/zlx003</ext-link></mixed-citation></ref><ref id="B37"><mixed-citation xmlns:xlink="http://www.w3.org/1999/xlink" xlink:type="simple"><person-group><name name-style="western"><surname>Cairns</surname><given-names>SD</given-names></name></person-group> (<year>2018a</year>) <article-title>Deep-water octocorals (<tp:taxon-name><tp:taxon-name-part taxon-name-part-type="phylum">Cnidaria</tp:taxon-name-part></tp:taxon-name>, <tp:taxon-name><tp:taxon-name-part taxon-name-part-type="class">Anthozoa</tp:taxon-name-part></tp:taxon-name>) from the Galápagos and Cocos Islands. Part 1. Suborder <tp:taxon-name><tp:taxon-name-part taxon-name-part-type="suborder">Calcaxonia</tp:taxon-name-part></tp:taxon-name>.</article-title><source>ZooKeys</source><volume>729</volume>: <fpage>1</fpage>–<lpage>46</lpage>. <ext-link xlink:type="simple" ext-link-type="doi" xlink:href="10.3897/zookeys.729.21779">https://doi.org/10.3897/zookeys.729.21779</ext-link></mixed-citation></ref><ref id="B38"><mixed-citation xmlns:xlink="http://www.w3.org/1999/xlink" xlink:type="simple"><person-group><name name-style="western"><surname>Cairns</surname><given-names>SD</given-names></name></person-group> (<year>2018b</year>) <article-title><tp:taxon-name><tp:taxon-name-part taxon-name-part-type="family">Primnoidae</tp:taxon-name-part></tp:taxon-name> (<tp:taxon-name><tp:taxon-name-part taxon-name-part-type="phylum">Cnidaria</tp:taxon-name-part></tp:taxon-name>: <tp:taxon-name><tp:taxon-name-part taxon-name-part-type="subclass">Octocorallia</tp:taxon-name-part></tp:taxon-name>: <tp:taxon-name><tp:taxon-name-part taxon-name-part-type="suborder">Calcaxonia</tp:taxon-name-part></tp:taxon-name>) of the 'Okeanos Explorer' expeditions (CAPSTONE) to the central Pacific.</article-title><source>Zootaxa</source><volume>4532</volume>(<issue>1</issue>): <fpage>1</fpage>–<lpage>43</lpage>. <ext-link xlink:type="simple" ext-link-type="doi" xlink:href="10.11646/zootaxa.4532.1.1">https://doi.org/10.11646/zootaxa.4532.1.1</ext-link></mixed-citation></ref><ref id="B47"><mixed-citation xmlns:xlink="http://www.w3.org/1999/xlink" xlink:type="simple"><person-group><name name-style="western"><surname>Cairns</surname><given-names>SD</given-names></name><name name-style="western"><surname>Taylor</surname><given-names>ML</given-names></name></person-group> (<year>2019</year>) <article-title>An illustrated key to the species of the genus <italic><tp:taxon-name><tp:taxon-name-part taxon-name-part-type="genus">Narella</tp:taxon-name-part></tp:taxon-name></italic> (<tp:taxon-name><tp:taxon-name-part taxon-name-part-type="phylum">Cnidaria</tp:taxon-name-part></tp:taxon-name>, <tp:taxon-name><tp:taxon-name-part taxon-name-part-type="subclass">Octocorallia</tp:taxon-name-part></tp:taxon-name>, <tp:taxon-name><tp:taxon-name-part taxon-name-part-type="family">Primnoidae</tp:taxon-name-part></tp:taxon-name>).</article-title><source>ZooKeys</source><volume>822</volume>: <fpage>1</fpage>–<lpage>15</lpage>. <ext-link xlink:type="simple" ext-link-type="doi" xlink:href="10.3897/zookeys.822.29922">https://doi.org/10.3897/zookeys.822.29922</ext-link></mixed-citation></ref><ref id="B193"><mixed-citation xmlns:xlink="http://www.w3.org/1999/xlink" xlink:type="simple"><person-group><name name-style="western"><surname>Wright</surname><given-names>EP</given-names></name><name name-style="western"><surname>Studer</surname><given-names>T</given-names></name></person-group> (<year>1889</year>) Report of the <tp:taxon-name><tp:taxon-name-part taxon-name-part-type="subclass">Alcyonaria</tp:taxon-name-part></tp:taxon-name> collected by H.M.S. “Challenger” during the years 1873–1876. Challenger Reports: Zoology, 31(64): 1–72 + 1–314. [1–43 pls] <ext-link xlink:type="simple" ext-link-type="uri" xlink:href="http://www.archive.org/details/reportonscientif04grea/page/87/mode/1up">www.archive.org/details/reportonscientif04grea/page/87/mode/1up</ext-link></mixed-citation></ref><ref id="B183"><mixed-citation xmlns:xlink="http://www.w3.org/1999/xlink" xlink:type="simple"><person-group><name name-style="western"><surname>Versluys</surname><given-names>J</given-names></name></person-group> (<year>1906</year>) Die Gorgoniden der Siboga Expedition II. Die <tp:taxon-name><tp:taxon-name-part taxon-name-part-type="family">Primnoidae</tp:taxon-name-part></tp:taxon-name>. Siboga-Expedition Monograph, Brill EJ, 13a: 1–187. [figs 1–178, 1–10 pls, chart]</mixed-citation></ref><ref id="B166"><mixed-citation xmlns:xlink="http://www.w3.org/1999/xlink" xlink:type="simple"><person-group><name name-style="western"><surname>Thomson</surname><given-names>JA</given-names></name><name name-style="western"><surname>Henderson</surname><given-names>WD</given-names></name></person-group> (<year>1906a</year>) The Alcyonarians of the deep sea. An account of the alcyonarians collected by the Royal Indian Marine Survey Ship ‘Investigator’ in the Indian Ocean. Part 1. The Alcyonarians of the deep sea. The Indian Museum, Calcutta, 1–16 + 1–132. [1–10 pls] <ext-link xlink:type="simple" ext-link-type="uri" xlink:href="https://biodiversitylibrary.org/page/12037640">https://biodiversitylibrary.org/page/12037640</ext-link></mixed-citation></ref><ref id="B116"><mixed-citation xmlns:xlink="http://www.w3.org/1999/xlink" xlink:type="simple"><person-group><name name-style="western"><surname>Kinoshita</surname><given-names>K</given-names></name></person-group> (<year>1907</year>) <article-title>Vorläufige Mitteilung uber einige neue japanische Primnoidkorallen.</article-title><source>Annotationes Zoologicae Japonenses</source><volume>6</volume>(<issue>3</issue>): <fpage>229</fpage>–<lpage>237</lpage>.</mixed-citation></ref><ref id="B117"><mixed-citation xmlns:xlink="http://www.w3.org/1999/xlink" xlink:type="simple"><person-group><name name-style="western"><surname>Kinoshita</surname><given-names>K</given-names></name></person-group> (<year>1908a</year>) <article-title><tp:taxon-name><tp:taxon-name-part taxon-name-part-type="family">Primnoidae</tp:taxon-name-part></tp:taxon-name> von Japan.</article-title><source>Journal of the College of Science, Imperial University, Tokyo</source><volume>23</volume>(<issue>12</issue>): <fpage>1</fpage>–<lpage>74</lpage>. [pls 1–6]</mixed-citation></ref><ref id="B168"><mixed-citation xmlns:xlink="http://www.w3.org/1999/xlink" xlink:type="simple"><person-group><name name-style="western"><surname>Thomson</surname><given-names>JA</given-names></name><name name-style="western"><surname>Russell</surname><given-names>ES</given-names></name></person-group> (<year>1910</year>) Alcyonarians collected on the Percy Sladen Trust Expedition by Mr J Stanley Gardiner. Part I, the Axifera. Transactions of the Linnean Society of London, series 2: Zoology 13(2): 139–164. <ext-link xlink:type="simple" ext-link-type="doi" xlink:href="10.1111/j.1096-3642.1910.tb00515.x">https://doi.org/10.1111/j.1096-3642.1910.tb00515.x</ext-link></mixed-citation></ref><ref id="B123"><mixed-citation xmlns:xlink="http://www.w3.org/1999/xlink" xlink:type="simple"><person-group><name name-style="western"><surname>Kükenthal</surname><given-names>W</given-names></name></person-group> (<year>1912</year>) <article-title>Die <tp:taxon-name><tp:taxon-name-part taxon-name-part-type="subclass">Alcyonaria</tp:taxon-name-part></tp:taxon-name> der deutschen Sudpolar-Expedition 1901–1903.</article-title> In: <person-group><name name-style="western"><surname>Drygalski</surname><given-names>E von</given-names></name></person-group> (<role>Ed.</role>) <issue-title>Deutsche Sudpolar-Expedition 1901–1903, Band 13.</issue-title><source>Zoologie (3)</source>, <fpage>289</fpage>–<lpage>349</lpage>. [20–23 pls]</mixed-citation></ref><ref id="B126"><mixed-citation xmlns:xlink="http://www.w3.org/1999/xlink" xlink:type="simple"><person-group><name name-style="western"><surname>Kükenthal</surname><given-names>W</given-names></name></person-group> (<year>1915b</year>) <article-title>System und Stammesgeschichte der <tp:taxon-name><tp:taxon-name-part taxon-name-part-type="family">Primnoidae</tp:taxon-name-part></tp:taxon-name>.</article-title><source>Zoologischer Anzeiger,</source><volume>46</volume>(<issue>5</issue>): <fpage>142</fpage>–<lpage>158</lpage>. <ext-link xlink:type="simple" ext-link-type="uri" xlink:href="https://biodiversitylibrary.org/page/29985650">https://biodiversitylibrary.org/page/29985650</ext-link></mixed-citation></ref><ref id="B127"><mixed-citation xmlns:xlink="http://www.w3.org/1999/xlink" xlink:type="simple"><person-group><name name-style="western"><surname>Kükenthal</surname><given-names>W</given-names></name></person-group> (<year>1919</year>) <tp:taxon-name><tp:taxon-name-part taxon-name-part-type="suborder">Gorgonaria</tp:taxon-name-part></tp:taxon-name>. Wissenschaftliche Ergebnisse der deutsche Tiefsee-Expeditionen ‘Valdivia’ 1898–99, 13(2): 1–946. [30–89 pls]</mixed-citation></ref><ref id="B128"><mixed-citation xmlns:xlink="http://www.w3.org/1999/xlink" xlink:type="simple"><person-group><name name-style="western"><surname>Kükenthal</surname><given-names>W</given-names></name></person-group> (<year>1924</year>) <tp:taxon-name><tp:taxon-name-part taxon-name-part-type="suborder">Gorgonaria</tp:taxon-name-part></tp:taxon-name>. Das Tierreich, Vol. 47. Walter de Gruyter &amp; Company, Berlin, 1–28 + 478 pp.</mixed-citation></ref><ref id="B15"><mixed-citation xmlns:xlink="http://www.w3.org/1999/xlink" xlink:type="simple"><person-group><name name-style="western"><surname>Bayer</surname><given-names>FM</given-names></name><name name-style="western"><surname>Cairns</surname><given-names>SD</given-names></name></person-group> (<role>Eds</role>) (<year>2004</year>) The <tp:taxon-name><tp:taxon-name-part taxon-name-part-type="subclass">Alcyonaria</tp:taxon-name-part></tp:taxon-name> of the ‘Blake’ Expeditions: The Unpublished Plates. Courtesy of The Ernst Mayr Library, Museum of Comparative Zoology, Harvard University. Department of Zoology, National Museum of Natural History, Washington, DC. 1–9. [1–156 pls, Index and References]</mixed-citation></ref><ref id="B160"><mixed-citation xmlns:xlink="http://www.w3.org/1999/xlink" xlink:type="simple"><person-group><name name-style="western"><surname>Studer</surname><given-names>T</given-names></name></person-group> (<year>1894</year>) <article-title>Reports on the dredging operations off the west coast of Central America to the Galápagos, to the west coast of Mexico, and in the Gulf of California, in charge of Alexander Agassiz, carried on by the US Fish Commission steamer ‘Albatross’, during 1891, Lieutenant ZL Tanner, USN, commanding.</article-title><source>Bulletin of the Museum of Comparative Zoology</source><volume>25</volume>(<issue>5</issue>): <fpage>53</fpage>–<lpage>69</lpage>.</mixed-citation></ref><ref id="B32"><mixed-citation xmlns:xlink="http://www.w3.org/1999/xlink" xlink:type="simple"><person-group><name name-style="western"><surname>Cairns</surname><given-names>SD</given-names></name></person-group> (<year>2007b</year>) <article-title>Calcaxonian Octocorals (<tp:taxon-name><tp:taxon-name-part taxon-name-part-type="phylum">Cnidaria</tp:taxon-name-part></tp:taxon-name>; <tp:taxon-name><tp:taxon-name-part taxon-name-part-type="class">Anthozoa</tp:taxon-name-part></tp:taxon-name>) from Eastern Pacific Seamounts.</article-title><source>Proceedings of the California Academy of Sciences</source><volume>58</volume>(<issue>25</issue>): <fpage>511</fpage>–<lpage>541</lpage>. <ext-link xlink:type="simple" ext-link-type="uri" xlink:href="https://repository.si.edu/handle/10088/7491">https://repository.si.edu/handle/10088/7491</ext-link></mixed-citation></ref></ref-list></tp:taxon-treatment>
