# Supplementary material for: A review of gorgonian coral species (Cnidaria, Octocorallia, Alcyonacea) held in the Santa Barbara Museum of Natural History research collection: focus on species from Scleraxonia, Holaxonia, Calcaxonia – Part III: Suborder Holaxonia continued, and suborder Calcaxonia
Source: Zookeys. 2019 Jul 4;860:183–306. doi: 10.3897/zookeys.860.34317 (PMC6690523; doi:10.3897/zookeys.860.34317)
Supplement: XML Treatment for Acanella [file zookeys.860.34317-treatment22.xml]

<!DOCTYPE tp:taxon-treatment
  PUBLIC "-//TaxonX//DTD Taxonomic Treatment Publishing DTD v0 20100105//EN" "tax-treatment-NSO.dtd">
<tp:taxon-treatment xmlns:tp="http://www.plazi.org/taxpub"><tp:treatment-meta><kwd-group><label>Taxon classification</label><kwd><named-content xmlns:xlink="http://www.w3.org/1999/xlink" content-type="kingdom">Animalia</named-content></kwd><kwd><named-content xmlns:xlink="http://www.w3.org/1999/xlink" content-type="order">Alcyonacea</named-content></kwd><kwd><named-content xmlns:xlink="http://www.w3.org/1999/xlink" content-type="family">Isididae</named-content></kwd></kwd-group><mixed-citation publication-type="journal"><person-group><name><surname>Horvath</surname><given-names>Elizabeth Anne</given-names></name></person-group><article-title>A review of gorgonian coral species (<tp:taxon-name><tp:taxon-name-part taxon-name-part-type="phylum">Cnidaria</tp:taxon-name-part></tp:taxon-name>, <tp:taxon-name><tp:taxon-name-part taxon-name-part-type="subclass">Octocorallia</tp:taxon-name-part></tp:taxon-name>, <tp:taxon-name><tp:taxon-name-part taxon-name-part-type="order">Alcyonacea</tp:taxon-name-part></tp:taxon-name>) held in the Santa Barbara Museum of Natural History research collection: focus on species from <tp:taxon-name><tp:taxon-name-part taxon-name-part-type="suborder">Scleraxonia</tp:taxon-name-part></tp:taxon-name>, <tp:taxon-name><tp:taxon-name-part taxon-name-part-type="suborder">Holaxonia</tp:taxon-name-part></tp:taxon-name>, <tp:taxon-name><tp:taxon-name-part taxon-name-part-type="suborder">Calcaxonia</tp:taxon-name-part></tp:taxon-name> – Part III: Suborder <tp:taxon-name><tp:taxon-name-part taxon-name-part-type="suborder">Holaxonia</tp:taxon-name-part></tp:taxon-name> continued, and suborder <tp:taxon-name><tp:taxon-name-part taxon-name-part-type="suborder">Calcaxonia</tp:taxon-name-part></tp:taxon-name></article-title><source>Zookeys</source><day>04</day><month>7</month><year>2019</year><volume>860</volume><fpage>183</fpage><lpage>306</lpage><pub-id pub-id-type="doi">10.3897/zookeys.860.34317</pub-id></mixed-citation></tp:treatment-meta><tp:nomenclature><label>Genus</label><tp:taxon-name>
                <tp:taxon-name-part taxon-name-part-type="genus" reg="Acanella">Acanella</tp:taxon-name-part>
              </tp:taxon-name><tp:taxon-authority>Gray in Wright, 1869</tp:taxon-authority><tp:nomenclature-citation-list><tp:nomenclature-citation><tp:taxon-name>
                    <tp:taxon-name-part taxon-name-part-type="genus" reg="Acanella">Acanella</tp:taxon-name-part>
                  </tp:taxon-name><comment>Gray in Wright, 1869: 23–26. <xref ref-type="bibr" rid="B100">Gray 1870</xref>: 16. Wright in <xref ref-type="bibr" rid="B159">Studer 1887</xref>: 44. <xref ref-type="bibr" rid="B146">Nutting 1910b</xref>: 14. <xref ref-type="bibr" rid="B125">Kükenthal 1915a</xref>: 117, 119; <xref ref-type="bibr" rid="B127">1919</xref>: 573; <xref ref-type="bibr" rid="B128">1924</xref>: 414. <xref ref-type="bibr" rid="B82">Deichmann 1936</xref>: 243. <xref ref-type="bibr" rid="B4">Bayer 1956</xref>: F222; 1981: 941 (key). <xref ref-type="bibr" rid="B18">Bayer and Stefani 1987a</xref>: 51 (key); 1987b: 941 (key).</comment></tp:nomenclature-citation><tp:nomenclature-citation><tp:taxon-name>
                    <tp:taxon-name-part taxon-name-part-type="genus" reg="Isidella">Isidella</tp:taxon-name-part>
                  </tp:taxon-name><comment>Muzik, 1978: 737.</comment></tp:nomenclature-citation></tp:nomenclature-citation-list></tp:nomenclature><tp:treatment-sec sec-type="type species" id="SECID0EQUEK"><title>Type species.</title><p><italic><tp:taxon-name><tp:taxon-name-part taxon-name-part-type="genus" reg="Mopsea">Mopsea</tp:taxon-name-part><tp:taxon-name-part taxon-name-part-type="species" reg="arbusculum">arbusculum</tp:taxon-name-part></tp:taxon-name></italic> Johnson, 1862.</p></tp:treatment-sec><tp:treatment-sec sec-type="type locality" id="SECID0EBVEK"><title>Type locality.</title><p>Atlantic Ocean, Canada, Nova Scotia, Sable Island, ~<named-content xmlns:xlink="http://www.w3.org/1999/xlink" content-type="dwc:verbatimCoordinates" xlink:type="simple"><named-content content-type="geo-json" specific-use="{&#34;type&#34;:&#34;Point&#34;,&#34;coordinates&#34;:[-59.936111,43.936111]}" id="NCID0EKVEK" xlink:type="simple">43°56'10"N, 59°56'10"W</named-content></named-content>, 503 m.</p></tp:treatment-sec><tp:treatment-sec sec-type="Type specimen" id="SECID0EPVEK"><title>Type specimen.</title><p><bold>Type</bold> (status not researched); YPM 4744 [dry]; as <italic><tp:taxon-name><tp:taxon-name-part taxon-name-part-type="genus" reg="Acanella">Acanella</tp:taxon-name-part><tp:taxon-name-part taxon-name-part-type="species" reg="normani">normani</tp:taxon-name-part></tp:taxon-name></italic> Verrill, 1878a, now considered synonymous with <tp:taxon-name><tp:taxon-name-part taxon-name-part-type="genus" reg="Acanella">Acanella</tp:taxon-name-part> (<tp:taxon-name-part taxon-name-part-type="subgenus" reg="Mopsea">Mopsea</tp:taxon-name-part>) <tp:taxon-name-part taxon-name-part-type="species" reg="arbuscula">arbuscula</tp:taxon-name-part></tp:taxon-name> (Johnson, 1862).</p></tp:treatment-sec><tp:treatment-sec sec-type="material" id="SECID0EQWEK"><title>Material examined.</title><p>No specimens of this genus in collection at <abbrev xmlns:xlink="http://www.w3.org/1999/xlink" content-type="institution" xlink:title="Santa Barbara Museum of Natural History" id="ABBRID0EWWEK" xlink:type="simple">SBMNH</abbrev>.</p><!--PageBreak --></tp:treatment-sec><tp:treatment-sec sec-type="diagnosis" id="SECID0E3WEK"><title>Diagnosis.</title><p>Colonies densely or openly bushy, moderate-sized (no more than 20 cm); usually anchored in soft substrates (ooze or fine sand) by lobate, root-like holdfast, in deep water. Colonies generally larger and compressed (to one meter in height) when attached to hard substrates. Internodes white; nodes generally some shade of brown. Branched in whorls (three to six, at least in upper parts) from horny nodes; internodes solid, shorter (up to 2.0 cm). Polyps generally non-retractile, often prominent, columnar; coenenchyme thin. Sclerites of polyps mostly spindles; some flattened blunt rods, with fine prickles or low warts. Larger spindles and/or rods in body wall; sometimes rods conspicuously projecting between bases of tentacles. Small, slightly flattened, sometimes thorny, rods and/or double stars in pharyngeal walls.</p></tp:treatment-sec><tp:treatment-sec sec-type="etymology" id="SECID0EBXEK"><title>Etymology.</title><p>While members of this genus are commonly referred to as a type of Bamboo coral, no discussion of genus name derivation was found. Genus is listed with accepted status by Cordeiro et al. (2019).</p></tp:treatment-sec><tp:treatment-sec sec-type="distribution" id="SECID0EGXEK"><title>Distribution.</title><p>Deep water, throughout all oceans, based on an examination of collection records for specimens housed at various institutions (<abbrev xmlns:xlink="http://www.w3.org/1999/xlink" content-type="institution" xlink:title="Monterey Bay Aquarium Research Institute" id="ABBRID0EMXEK" xlink:type="simple">MBARI</abbrev>, NMNH, <named-content xmlns:xlink="http://www.w3.org/1999/xlink" content-type="dwc:institutional_code" xlink:type="simple">CAS</named-content>).</p></tp:treatment-sec><tp:treatment-sec sec-type="biology" id="SECID0EZXEK"><title>Biology.</title><p>Verrill (unpublished personal note transcriptions made by Bayer) stated that most of the deep water <tp:taxon-name><tp:taxon-name-part taxon-name-part-type="subclass">Alcyonaria</tp:taxon-name-part></tp:taxon-name> are bioluminescent; “among the ‘phosphorescent’ gorgonians, the abundant deep-sea species, <italic><tp:taxon-name><tp:taxon-name-part taxon-name-part-type="genus" reg="Acanella">Acanella</tp:taxon-name-part><tp:taxon-name-part taxon-name-part-type="species" reg="normani">normani</tp:taxon-name-part></tp:taxon-name></italic> Verrill, 1878 was very ‘phosphorescent.’ It is also very well protected by sclerites and has a highly developed root-like branching base for anchorage in the deep-sea ooze. This has allowed it to become one of the commonest and most widely diffused of all deep-sea genera.”</p><p>From examinations of recent deep-water video and digital stills (<abbrev xmlns:xlink="http://www.w3.org/1999/xlink" content-type="institution" xlink:title="Monterey Bay Aquarium Research Institute" id="ABBRID0ERYEK" xlink:type="simple">MBARI</abbrev>), species in this genus are usually seen on a muddy/sandy soft bottom. <italic><tp:taxon-name><tp:taxon-name-part taxon-name-part-type="genus" reg="Acanella">Acanella</tp:taxon-name-part><tp:taxon-name-part taxon-name-part-type="species" reg="dispar">dispar</tp:taxon-name-part></tp:taxon-name></italic> Bayer, 1990 (a species that was described from material taken in Hawaii, and thus, found in the Pacific Ocean) is the only species noted (thus far) that inhabits a hard bottom and has a stout trunk.</p></tp:treatment-sec><tp:treatment-sec sec-type="remarks" id="SECID0EBZEK"><title>Remarks.</title><p>Discussion of this genus included as there are reports of unidentified species (noted by <abbrev xmlns:xlink="http://www.w3.org/1999/xlink" content-type="institution" xlink:title="Monterey Bay Aquarium Research Institute" id="ABBRID0EHZEK" xlink:type="simple">MBARI</abbrev> in collection/video records undertaken by them) found north of the California Bight. It is not certain what, if any, species from this genus occur within the Bight, geographically lying some distance south of <abbrev xmlns:xlink="http://www.w3.org/1999/xlink" content-type="institution" xlink:title="Monterey Bay Aquarium Research Institute" id="ABBRID0EMZEK" xlink:type="simple">MBARI</abbrev>’s usual study locations. However, the California Bight has not been fully explored specifically for deeper water gorgonian forms; there is the possibility of species from this genus being found within it.</p><p><xref ref-type="bibr" rid="B1">Andrews et al. (2005)</xref> discussed a specimen of this genus collected off San Francisco, California that was used in an age determination study of a gorgonian colony, and <abbrev xmlns:xlink="http://www.w3.org/1999/xlink" content-type="institution" xlink:title="Monterey Bay Aquarium Research Institute" id="ABBRID0EXZEK" xlink:type="simple">MBARI</abbrev> (posting on-line) displayed an image of a specimen, identified to this genus, sighted on Davidson Seamount, at a depth of 1,682 m (photograph taken 28 January 2006). From the <abbrev xmlns:xlink="http://www.w3.org/1999/xlink" content-type="institution" xlink:title="Monterey Bay Aquarium Research Institute" id="ABBRID0E3ZEK" xlink:type="simple">MBARI</abbrev> data lists, roughly four specimens collected have been identified to this genus. Several other observations, without collection, have also been recorded in the area extending from southwest of Morro Bay to off the coast of Oregon (lat./long range of 35/36–45°N, 122–130°W). As for the total number of species within this genus, most are from the Atlantic; Cordeiro et al. (2019) in the WoRMS Database list 13 species. <named-content xmlns:xlink="http://www.w3.org/1999/xlink" content-type="dwc:institutional_code" xlink:type="simple">CAS</named-content> has five specimens recorded, three from Japan <!--PageBreak -->and two from USA, Massachusetts, off Martha’s Vineyard, while the NMNH has quite a few specimens (~305), from either Hawaii, Japan, the Philippines, or Indonesia; however, the vast majority are from the North Atlantic. Pacific Ocean species include the previously mentioned <italic><tp:taxon-name><tp:taxon-name-part taxon-name-part-type="genus" reg="Acanella">A.</tp:taxon-name-part><tp:taxon-name-part taxon-name-part-type="species" reg="dispar">dispar</tp:taxon-name-part></tp:taxon-name></italic> Bayer, 1990 as well as <italic><tp:taxon-name><tp:taxon-name-part taxon-name-part-type="genus" reg="Acanella">A.</tp:taxon-name-part><tp:taxon-name-part taxon-name-part-type="species" reg="sibogae">sibogae</tp:taxon-name-part></tp:taxon-name></italic> Nutting, 1910b and <italic><tp:taxon-name><tp:taxon-name-part taxon-name-part-type="genus" reg="Acanella">A.</tp:taxon-name-part><tp:taxon-name-part taxon-name-part-type="species" reg="weberi">weberi</tp:taxon-name-part></tp:taxon-name></italic> Nutting, 1910b. Further expeditions, with collection and study, need to be done to determine if species from this genus occur within the California Bight.</p></tp:treatment-sec><ref-list><ref id="B100"><mixed-citation xmlns:xlink="http://www.w3.org/1999/xlink" xlink:type="simple"><person-group><name name-style="western"><surname>Gray</surname><given-names>JE</given-names></name></person-group> (<year>1870</year>) Catalogue of the lithophytes or stony corals in the collection of the British Museum. British Museum, London, [1–6] + 1–51. <ext-link xlink:type="simple" ext-link-type="doi" xlink:href="10.5962/bhl.title.32670">https://doi.org/10.5962/bhl.title.32670</ext-link></mixed-citation></ref><ref id="B159"><mixed-citation xmlns:xlink="http://www.w3.org/1999/xlink" xlink:type="simple"><person-group><name name-style="western"><surname>Studer</surname><given-names>T</given-names></name></person-group> (<year>1887</year>) <article-title>Versuch eines Systemes der <tp:taxon-name><tp:taxon-name-part taxon-name-part-type="subclass">Alcyonaria</tp:taxon-name-part></tp:taxon-name>.</article-title><source>Archiv für Naturgeschichte</source><volume>53</volume>(<issue>1</issue>): <fpage>1</fpage>–<lpage>74</lpage>. [1 pl.]</mixed-citation></ref><ref id="B146"><mixed-citation xmlns:xlink="http://www.w3.org/1999/xlink" xlink:type="simple"><person-group><name name-style="western"><surname>Nutting</surname><given-names>CC</given-names></name></person-group> (<year>1910b</year>) The <tp:taxon-name><tp:taxon-name-part taxon-name-part-type="order">Gorgonacea</tp:taxon-name-part></tp:taxon-name> of the Siboga Expedition. V. The <tp:taxon-name><tp:taxon-name-part taxon-name-part-type="family">Isidae</tp:taxon-name-part></tp:taxon-name>. Siboga Expedition Monograph 13b2: 1–24. [1–6 pls] <ext-link xlink:type="simple" ext-link-type="doi" xlink:href="10.5962/bhl.title.11324">https://doi.org/10.5962/bhl.title.11324</ext-link></mixed-citation></ref><ref id="B125"><mixed-citation xmlns:xlink="http://www.w3.org/1999/xlink" xlink:type="simple"><person-group><name name-style="western"><surname>Kükenthal</surname><given-names>W</given-names></name></person-group> (<year>1915a</year>) <article-title>System und Stammesgeschichte der <tp:taxon-name><tp:taxon-name-part taxon-name-part-type="family">Isididae</tp:taxon-name-part></tp:taxon-name>.</article-title><source>Zoologischer Anzeiger</source><volume>46</volume>: <fpage>116</fpage>–<lpage>126</lpage>. <ext-link xlink:type="simple" ext-link-type="uri" xlink:href="https://biodiversitylibrary.org/page/29985624">https://biodiversitylibrary.org/page/29985624</ext-link></mixed-citation></ref><ref id="B127"><mixed-citation xmlns:xlink="http://www.w3.org/1999/xlink" xlink:type="simple"><person-group><name name-style="western"><surname>Kükenthal</surname><given-names>W</given-names></name></person-group> (<year>1919</year>) <tp:taxon-name><tp:taxon-name-part taxon-name-part-type="suborder">Gorgonaria</tp:taxon-name-part></tp:taxon-name>. Wissenschaftliche Ergebnisse der deutsche Tiefsee-Expeditionen ‘Valdivia’ 1898–99, 13(2): 1–946. [30–89 pls]</mixed-citation></ref><ref id="B128"><mixed-citation xmlns:xlink="http://www.w3.org/1999/xlink" xlink:type="simple"><person-group><name name-style="western"><surname>Kükenthal</surname><given-names>W</given-names></name></person-group> (<year>1924</year>) <tp:taxon-name><tp:taxon-name-part taxon-name-part-type="suborder">Gorgonaria</tp:taxon-name-part></tp:taxon-name>. Das Tierreich, Vol. 47. Walter de Gruyter &amp; Company, Berlin, 1–28 + 478 pp.</mixed-citation></ref><ref id="B82"><mixed-citation xmlns:xlink="http://www.w3.org/1999/xlink" xlink:type="simple"><person-group><name name-style="western"><surname>Deichmann</surname><given-names>E</given-names></name></person-group> (<year>1936</year>) <source>XLIX. The <tp:taxon-name><tp:taxon-name-part taxon-name-part-type="subclass">Alcyonaria</tp:taxon-name-part></tp:taxon-name> of the western part of the Atlantic Ocean. Memoirs of the Museum of Comparative Zoology at Harvard College, Vol. LIII.</source><publisher-name>Cambridge</publisher-name>, <publisher-loc>Massachusetts</publisher-loc>, <size units="page">317 pp</size>. [+ 37 pls] <ext-link xlink:type="simple" ext-link-type="doi" xlink:href="10.5962/bhl.title.49348">https://doi.org/10.5962/bhl.title.49348</ext-link></mixed-citation></ref><ref id="B4"><mixed-citation xmlns:xlink="http://www.w3.org/1999/xlink" xlink:type="simple"><person-group><name name-style="western"><surname>Bayer</surname><given-names>FM</given-names></name></person-group> (<year>1956</year>) <tp:taxon-name><tp:taxon-name-part taxon-name-part-type="subclass">Octocorallia</tp:taxon-name-part></tp:taxon-name>, Part F. <tp:taxon-name><tp:taxon-name-part taxon-name-part-type="phylum">Coelenterata</tp:taxon-name-part></tp:taxon-name>. In: Moore RC (Ed.) Treatise on Invertebrate Paleontology. Geological Society of America and University of Kansas Press, Lawrence-Kansas, F166–F231.</mixed-citation></ref><ref id="B18"><mixed-citation xmlns:xlink="http://www.w3.org/1999/xlink" xlink:type="simple"><person-group><name name-style="western"><surname>Bayer</surname><given-names>FM</given-names></name><name name-style="western"><surname>Stefani</surname><given-names>J</given-names></name></person-group> (<year>1987a</year>) <tp:taxon-name><tp:taxon-name-part taxon-name-part-type="family">Isididae</tp:taxon-name-part></tp:taxon-name> (<tp:taxon-name><tp:taxon-name-part taxon-name-part-type="order">Gorgonacea</tp:taxon-name-part></tp:taxon-name>) de Nouvelle-Calédonie. Nouvelle cle des genres de la famille. Bulletin de Muséum National d’Histoire Naturelle, Paris (4)9(A)1: 47–106, incl. 1–30 pls <ext-link xlink:type="simple" ext-link-type="uri" xlink:href="https://repository.si.edu/handle/10088/1007">https://repository.si.edu/handle/10088/1007</ext-link></mixed-citation></ref><ref id="B1"><mixed-citation xmlns:xlink="http://www.w3.org/1999/xlink" xlink:type="simple"><person-group><name name-style="western"><surname>Andrews</surname><given-names>AH</given-names></name><name name-style="western"><surname>Cailliet</surname><given-names>GM</given-names></name><name name-style="western"><surname>Kerr</surname><given-names>LA</given-names></name><name name-style="western"><surname>Coale</surname><given-names>KH</given-names></name><name name-style="western"><surname>Lundstrom</surname><given-names>C</given-names></name><name name-style="western"><surname>DeVogelaere</surname><given-names>AP</given-names></name></person-group> (<year>2005</year>) <article-title>Investigations of age and growth for three deep-sea corals from the Davidson Seamount off central California.</article-title> In: <person-group><name name-style="western"><surname>Freiwald</surname><given-names>A</given-names></name><name name-style="western"><surname>Roberts</surname><given-names>JM</given-names></name></person-group> (<role>Eds</role>) <issue-title>Cold-water Corals and Ecosystems.</issue-title><source>Springer-Verlag, Berlin-Heidelberg</source>, <fpage>1021</fpage>–<lpage>1038</lpage>. <ext-link xlink:type="simple" ext-link-type="doi" xlink:href="10.1007/3-540-27673-4_51">https://doi.org/10.1007/3-540-27673-4_51</ext-link></mixed-citation></ref></ref-list></tp:taxon-treatment>
