# Supplementary material for: A review of gorgonian coral species (Cnidaria, Octocorallia, Alcyonacea) held in the Santa Barbara Museum of Natural History research collection: focus on species from Scleraxonia, Holaxonia, Calcaxonia – Part III: Suborder Holaxonia continued, and suborder Calcaxonia
Source: Zookeys. 2019 Jul 4;860:183–306. doi: 10.3897/zookeys.860.34317 (PMC6690523; doi:10.3897/zookeys.860.34317)
Supplement: XML Treatment for Lepidisis [file zookeys.860.34317-treatment25.xml]

<!DOCTYPE tp:taxon-treatment
  PUBLIC "-//TaxonX//DTD Taxonomic Treatment Publishing DTD v0 20100105//EN" "tax-treatment-NSO.dtd">
<tp:taxon-treatment xmlns:tp="http://www.plazi.org/taxpub"><tp:treatment-meta><kwd-group><label>Taxon classification</label><kwd><named-content xmlns:xlink="http://www.w3.org/1999/xlink" content-type="kingdom">Animalia</named-content></kwd><kwd><named-content xmlns:xlink="http://www.w3.org/1999/xlink" content-type="order">Alcyonacea</named-content></kwd><kwd><named-content xmlns:xlink="http://www.w3.org/1999/xlink" content-type="family">Isididae</named-content></kwd></kwd-group><mixed-citation publication-type="journal"><person-group><name><surname>Horvath</surname><given-names>Elizabeth Anne</given-names></name></person-group><article-title>A review of gorgonian coral species (<tp:taxon-name><tp:taxon-name-part taxon-name-part-type="phylum">Cnidaria</tp:taxon-name-part></tp:taxon-name>, <tp:taxon-name><tp:taxon-name-part taxon-name-part-type="subclass">Octocorallia</tp:taxon-name-part></tp:taxon-name>, <tp:taxon-name><tp:taxon-name-part taxon-name-part-type="order">Alcyonacea</tp:taxon-name-part></tp:taxon-name>) held in the Santa Barbara Museum of Natural History research collection: focus on species from <tp:taxon-name><tp:taxon-name-part taxon-name-part-type="suborder">Scleraxonia</tp:taxon-name-part></tp:taxon-name>, <tp:taxon-name><tp:taxon-name-part taxon-name-part-type="suborder">Holaxonia</tp:taxon-name-part></tp:taxon-name>, <tp:taxon-name><tp:taxon-name-part taxon-name-part-type="suborder">Calcaxonia</tp:taxon-name-part></tp:taxon-name> – Part III: Suborder <tp:taxon-name><tp:taxon-name-part taxon-name-part-type="suborder">Holaxonia</tp:taxon-name-part></tp:taxon-name> continued, and suborder <tp:taxon-name><tp:taxon-name-part taxon-name-part-type="suborder">Calcaxonia</tp:taxon-name-part></tp:taxon-name></article-title><source>Zookeys</source><day>04</day><month>7</month><year>2019</year><volume>860</volume><fpage>183</fpage><lpage>306</lpage><pub-id pub-id-type="doi">10.3897/zookeys.860.34317</pub-id></mixed-citation></tp:treatment-meta><tp:nomenclature><label>Genus</label><tp:taxon-name>
                <tp:taxon-name-part taxon-name-part-type="genus" reg="Lepidisis">Lepidisis</tp:taxon-name-part>
              </tp:taxon-name><tp:taxon-authority>Verrill, 1883</tp:taxon-authority><tp:nomenclature-citation-list><tp:nomenclature-citation><tp:taxon-name>
                    <tp:taxon-name-part taxon-name-part-type="genus" reg="Lepidisis">Lepidisis</tp:taxon-name-part>
                  </tp:taxon-name><comment>Verrill, 1883: 18 [pars]. <xref ref-type="bibr" rid="B160">Studer 1894</xref>: 62. <xref ref-type="bibr" rid="B125">Kükenthal 1915a</xref>: 117, 119; <xref ref-type="bibr" rid="B127">1919</xref>: 569 [pars]; 1924: 417 [pars]. <xref ref-type="bibr" rid="B82">Deichmann 1936</xref>: 240–242 [pars]. <xref ref-type="bibr" rid="B4">Bayer 1956</xref>: F222 [pars]. <xref ref-type="bibr" rid="B140">Muzik 1978</xref>: 737. <xref ref-type="bibr" rid="B95">Grasshoff 1986</xref>: 30. <xref ref-type="bibr" rid="B10">Bayer 1989</xref>: 198, 201. <xref ref-type="bibr" rid="B11">Bayer 1990</xref>: 204, 205.</comment></tp:nomenclature-citation><tp:nomenclature-citation><tp:taxon-name>
                    <tp:taxon-name-part taxon-name-part-type="genus" reg="Lepidisis"/>
                  </tp:taxon-name><comment>non <tp:taxon-name><tp:taxon-name-part taxon-name-part-type="genus" reg="Lepidisis">Lepidisis</tp:taxon-name-part></tp:taxon-name> Grant, 1976: 30 (= <tp:taxon-name><tp:taxon-name-part taxon-name-part-type="genus" reg="Keratoisis">Keratoisis</tp:taxon-name-part></tp:taxon-name>). </comment></tp:nomenclature-citation><tp:nomenclature-citation><tp:taxon-name>
                    <tp:taxon-name-part taxon-name-part-type="genus" reg="Acanella">Acanella</tp:taxon-name-part>
                  </tp:taxon-name><comment><!--PageBreak -->
                   Verrill, 1883: 13 [pars]. <xref ref-type="bibr" rid="B193">Wright and Studer 1889</xref>: 29 [pars]. </comment></tp:nomenclature-citation><tp:nomenclature-citation><tp:taxon-name>
                    <tp:taxon-name-part taxon-name-part-type="genus" reg="Bathygorgia">Bathygorgia</tp:taxon-name-part>
                  </tp:taxon-name><comment>Wright, 1885: 691 (type species, <tp:taxon-name><tp:taxon-name-part taxon-name-part-type="genus" reg="Bathygorgia">Bathygorgia</tp:taxon-name-part><tp:taxon-name-part taxon-name-part-type="species" reg="profunda">profunda</tp:taxon-name-part></tp:taxon-name> Wright, 1885 by monotypy). <xref ref-type="bibr" rid="B193">Wright and Studer 1889</xref>: 32.</comment></tp:nomenclature-citation><tp:nomenclature-citation><tp:taxon-name>
                    <tp:taxon-name-part taxon-name-part-type="genus" reg="Ceratoisis">Ceratoisis</tp:taxon-name-part>
                  </tp:taxon-name><comment>Wright &amp; Studer, 1889: 26 [pars]. <xref ref-type="bibr" rid="B109">Hickson 1907</xref>: 5 [pars]. <xref ref-type="bibr" rid="B125">Kükenthal 1915a</xref>: 120 [pars]; 1919: 585 [pars]; 1924: 423 [pars]. <xref ref-type="bibr" rid="B82">Deichmann 1936</xref>: 246 [pars].</comment></tp:nomenclature-citation><tp:nomenclature-citation><tp:taxon-name>
                    <tp:taxon-name-part taxon-name-part-type="genus" reg="Keratoisis">Keratoisis</tp:taxon-name-part>
                  </tp:taxon-name><comment>Bayer, 1956: F222 [pars]. <xref ref-type="bibr" rid="B170">Tixier-Durivault 1966</xref>: 434 [pars]. <xref ref-type="bibr" rid="B93">Grant 1976</xref>: 15 [pars].</comment></tp:nomenclature-citation></tp:nomenclature-citation-list></tp:nomenclature><tp:treatment-sec sec-type="type species" id="SECID0EO3FK"><title>Type species.</title><p><italic><tp:taxon-name><tp:taxon-name-part taxon-name-part-type="genus" reg="Lepidisis">Lepidisis</tp:taxon-name-part><tp:taxon-name-part taxon-name-part-type="species" reg="caryophyllia">caryophyllia</tp:taxon-name-part></tp:taxon-name></italic> Verrill, 1883; subsequent designation Kukenthal, 1915a (<italic><tp:taxon-name><tp:taxon-name-part taxon-name-part-type="genus" reg="Lepidisis">L.</tp:taxon-name-part><tp:taxon-name-part taxon-name-part-type="species" reg="caryophyllia">caryophyllia</tp:taxon-name-part></tp:taxon-name></italic> accepted species; proposed synonymy for <italic><tp:taxon-name><tp:taxon-name-part taxon-name-part-type="genus" reg="Lepidisis">Lepidisis</tp:taxon-name-part><tp:taxon-name-part taxon-name-part-type="species" reg="vitrea">vitrea</tp:taxon-name-part></tp:taxon-name></italic> Verrill, 1883 has been accepted as shown in WoRMS Database, Cordeiro et al. 2019).</p></tp:treatment-sec><tp:treatment-sec sec-type="type locality" id="SECID0EV4FK"><title>Type locality.</title><p>Generally, northern and western Atlantic Ocean; bathyal.</p></tp:treatment-sec><tp:treatment-sec sec-type="Type specimen(s)" id="SECID0E14FK"><title>Type specimen(s).</title><p>Location of type unknown.</p></tp:treatment-sec><tp:treatment-sec sec-type="material" id="SECID0E64FK"><title>Material examined.</title><p>No specimens of this genus in collection of <abbrev xmlns:xlink="http://www.w3.org/1999/xlink" content-type="institution" xlink:title="Santa Barbara Museum of Natural History" id="ABBRID0EF5FK" xlink:type="simple">SBMNH</abbrev>.</p></tp:treatment-sec><tp:treatment-sec sec-type="diagnosis" id="SECID0EK5FK"><title>Diagnosis.</title><p>Colonies simple, unbranched, or (rarely) sparsely branched from horny nodes; internodes hollow. In overall shape, whip-like, often exhibiting spiral growth form. Base root-like, for anchorage in deep-water bottoms of soft ooze or fine sand. Polyps non-retractile. Sclerites of polyps projecting needles and elongate scales.</p></tp:treatment-sec><tp:treatment-sec sec-type="etymology" id="SECID0EP5FK"><title>Etymology.</title><p>No explanation was found for the rationale behind the naming of this genus; they are however, commonly called Sea whips.</p></tp:treatment-sec><tp:treatment-sec sec-type="distribution" id="SECID0EU5FK"><title>Distribution.</title><p>A deep-water genus, likely found worldwide.</p></tp:treatment-sec><tp:treatment-sec sec-type="biology" id="SECID0EZ5FK"><title>Biology.</title><p>The apparent fragile and delicate nature of many deep-sea species of gorgonian in this suborder, including this genus, may demonstrate the relaxation of certain selection pressures in the deep sea, as proposed by <xref ref-type="bibr" rid="B50">Childress (1995)</xref> for deep-water forms. As well, many deep-water forms of <tp:taxon-name><tp:taxon-name-part taxon-name-part-type="subclass">Alcyonaria</tp:taxon-name-part></tp:taxon-name> can be bioluminescent. This was certainly true for species described by <xref ref-type="bibr" rid="B140">Muzik (1978)</xref> seen in Hawaiian waters; further studies should reveal whether that feature is true of other members in this genus.</p></tp:treatment-sec><tp:treatment-sec sec-type="remarks" id="SECID0EM6FK"><title>Remarks.</title><p>To date, there are approximately a dozen species recognized and accepted within the genus (Cordeiro et al. 2019); brief discussion is included based on location data for specimens collected (or at least noted) by both <abbrev xmlns:xlink="http://www.w3.org/1999/xlink" content-type="institution" xlink:title="Monterey Bay Aquarium Research Institute" id="ABBRID0ES6FK" xlink:type="simple">MBARI</abbrev> and NMNH. Both institutions have specimens that were either collected or note locations that put them in close proximity of, if not actually in, the California Bight, but only a very few described species have potential for being located within the region (although new species are certainly possible as deep-water sites are further explored). There are two specimens of interest housed at NMNH: one from California Channel Islands, San Nicolas Island, ~40 miles SW of the island, <named-content xmlns:xlink="http://www.w3.org/1999/xlink" content-type="dwc:verbatimCoordinates" xlink:type="simple"><named-content content-type="geo-json" specific-use="{&#34;type&#34;:&#34;Point&#34;,&#34;coordinates&#34;:[-119.702778,32.518889]}" id="NCID0E16FK" xlink:type="simple">32°31'08"N, 119°42'10"W</named-content></named-content>, 950 m; coll. J Ljubenkov, no date given; <named-content xmlns:xlink="http://www.w3.org/1999/xlink" content-type="dwc:institutional_code" xlink:type="simple">USNM</named-content> 59821 [wet], the other from California, Fieberling Guyot, W of Channel Islands, <named-content xmlns:xlink="http://www.w3.org/1999/xlink" content-type="dwc:verbatimCoordinates" xlink:type="simple"><named-content content-type="geo-json" specific-use="{&#34;type&#34;:&#34;Point&#34;,&#34;coordinates&#34;:[-127.825000,32.460000]}" id="NCID0EKAGK" xlink:type="simple">32°27'36"N, 127°49'30"W</named-content></named-content>, 640 m; coll. un-known, via submersible ‘Alvin’, 14 October 1990; <named-content xmlns:xlink="http://www.w3.org/1999/xlink" content-type="dwc:institutional_code" xlink:type="simple">USNM</named-content> 94447 [wet]. A posted <abbrev xmlns:xlink="http://www.w3.org/1999/xlink" content-type="institution" xlink:title="Monterey Bay Aquarium Research Institute" id="ABBRID0EXAGK" xlink:type="simple">MBARI</abbrev> image showed a pink specimen from Davidson Seamount, at 2,683 m. <abbrev xmlns:xlink="http://www.w3.org/1999/xlink" content-type="institution" xlink:title="Monterey Bay Aquarium Research Institute" id="ABBRID0E3AGK" xlink:type="simple">MBARI</abbrev> data records indicated that approximately a dozen different samples have been taken, classified as belonging to this genus, with many more video-recorded sightings, in the vicinity of 32–35–37°N, 121–122–123°W. <named-content xmlns:xlink="http://www.w3.org/1999/xlink" content-type="dwc:institutional_code" xlink:type="simple">CAS</named-content> has only three specimens, none of them from California waters; none <!--PageBreak -->of these specimens have been identified to species. This is a genus that requires further study; only with collection events south of Monterey Bay, in and near central California or some distance west of the northern California Channel Islands, will we know the extent to which members of this genus are present within the California Bight.</p><p>The description given by Studer, 1894 for <italic><tp:taxon-name><tp:taxon-name-part taxon-name-part-type="genus" reg="Lepidisis">Lepidisis</tp:taxon-name-part><tp:taxon-name-part taxon-name-part-type="species" reg="inermis">inermis</tp:taxon-name-part></tp:taxon-name></italic> originally did not seem to fit with general characteristics ascribed to members of the genus. He did, however, in his description, mention similarities with <tp:taxon-name><tp:taxon-name-part taxon-name-part-type="genus" reg="Ceratoisis">Ceratoisis</tp:taxon-name-part> (<tp:taxon-name-part taxon-name-part-type="subgenus" reg="Keratoisis">Keratoisis</tp:taxon-name-part>) <tp:taxon-name-part taxon-name-part-type="species" reg="nuda">nuda</tp:taxon-name-part></tp:taxon-name> Wright &amp; Studer, 1889; this was later recognized as synonymous with <italic><tp:taxon-name><tp:taxon-name-part taxon-name-part-type="genus" reg="Lepidisis">Lepidisis</tp:taxon-name-part><tp:taxon-name-part taxon-name-part-type="species" reg="nuda">nuda</tp:taxon-name-part></tp:taxon-name></italic> (Wright &amp; Studer, 1889); the species <italic><tp:taxon-name><tp:taxon-name-part taxon-name-part-type="genus" reg="Lepidisis">L.</tp:taxon-name-part><tp:taxon-name-part taxon-name-part-type="species" reg="inermis">inermis</tp:taxon-name-part></tp:taxon-name></italic> has branching from the internodes. It would appear that in some instances, sparse branching does occur in some species within the genus <italic><tp:taxon-name><tp:taxon-name-part taxon-name-part-type="genus" reg="Lepidisis">Lepidisis</tp:taxon-name-part></tp:taxon-name></italic>.</p></tp:treatment-sec><ref-list><ref id="B160"><mixed-citation xmlns:xlink="http://www.w3.org/1999/xlink" xlink:type="simple"><person-group><name name-style="western"><surname>Studer</surname><given-names>T</given-names></name></person-group> (<year>1894</year>) <article-title>Reports on the dredging operations off the west coast of Central America to the Galápagos, to the west coast of Mexico, and in the Gulf of California, in charge of Alexander Agassiz, carried on by the US Fish Commission steamer ‘Albatross’, during 1891, Lieutenant ZL Tanner, USN, commanding.</article-title><source>Bulletin of the Museum of Comparative Zoology</source><volume>25</volume>(<issue>5</issue>): <fpage>53</fpage>–<lpage>69</lpage>.</mixed-citation></ref><ref id="B125"><mixed-citation xmlns:xlink="http://www.w3.org/1999/xlink" xlink:type="simple"><person-group><name name-style="western"><surname>Kükenthal</surname><given-names>W</given-names></name></person-group> (<year>1915a</year>) <article-title>System und Stammesgeschichte der <tp:taxon-name><tp:taxon-name-part taxon-name-part-type="family">Isididae</tp:taxon-name-part></tp:taxon-name>.</article-title><source>Zoologischer Anzeiger</source><volume>46</volume>: <fpage>116</fpage>–<lpage>126</lpage>. <ext-link xlink:type="simple" ext-link-type="uri" xlink:href="https://biodiversitylibrary.org/page/29985624">https://biodiversitylibrary.org/page/29985624</ext-link></mixed-citation></ref><ref id="B127"><mixed-citation xmlns:xlink="http://www.w3.org/1999/xlink" xlink:type="simple"><person-group><name name-style="western"><surname>Kükenthal</surname><given-names>W</given-names></name></person-group> (<year>1919</year>) <tp:taxon-name><tp:taxon-name-part taxon-name-part-type="suborder">Gorgonaria</tp:taxon-name-part></tp:taxon-name>. Wissenschaftliche Ergebnisse der deutsche Tiefsee-Expeditionen ‘Valdivia’ 1898–99, 13(2): 1–946. [30–89 pls]</mixed-citation></ref><ref id="B82"><mixed-citation xmlns:xlink="http://www.w3.org/1999/xlink" xlink:type="simple"><person-group><name name-style="western"><surname>Deichmann</surname><given-names>E</given-names></name></person-group> (<year>1936</year>) <source>XLIX. The <tp:taxon-name><tp:taxon-name-part taxon-name-part-type="subclass">Alcyonaria</tp:taxon-name-part></tp:taxon-name> of the western part of the Atlantic Ocean. Memoirs of the Museum of Comparative Zoology at Harvard College, Vol. LIII.</source><publisher-name>Cambridge</publisher-name>, <publisher-loc>Massachusetts</publisher-loc>, <size units="page">317 pp</size>. [+ 37 pls] <ext-link xlink:type="simple" ext-link-type="doi" xlink:href="10.5962/bhl.title.49348">https://doi.org/10.5962/bhl.title.49348</ext-link></mixed-citation></ref><ref id="B4"><mixed-citation xmlns:xlink="http://www.w3.org/1999/xlink" xlink:type="simple"><person-group><name name-style="western"><surname>Bayer</surname><given-names>FM</given-names></name></person-group> (<year>1956</year>) <tp:taxon-name><tp:taxon-name-part taxon-name-part-type="subclass">Octocorallia</tp:taxon-name-part></tp:taxon-name>, Part F. <tp:taxon-name><tp:taxon-name-part taxon-name-part-type="phylum">Coelenterata</tp:taxon-name-part></tp:taxon-name>. In: Moore RC (Ed.) Treatise on Invertebrate Paleontology. Geological Society of America and University of Kansas Press, Lawrence-Kansas, F166–F231.</mixed-citation></ref><ref id="B140"><mixed-citation xmlns:xlink="http://www.w3.org/1999/xlink" xlink:type="simple"><person-group><name name-style="western"><surname>Muzik</surname><given-names>KM</given-names></name></person-group> (<year>1978</year>) <article-title>A bioluminescent gorgonian, <italic><tp:taxon-name><tp:taxon-name-part taxon-name-part-type="genus">Lepidisis</tp:taxon-name-part><tp:taxon-name-part taxon-name-part-type="species">olapa</tp:taxon-name-part></tp:taxon-name></italic>, new species (<tp:taxon-name><tp:taxon-name-part taxon-name-part-type="phylum">Coelenterata</tp:taxon-name-part></tp:taxon-name>: <tp:taxon-name><tp:taxon-name-part taxon-name-part-type="subclass">Octocorallia</tp:taxon-name-part></tp:taxon-name>) from Hawaii.</article-title><source>Bulletin of Marine Science</source><volume>28</volume>(<issue>4</issue>): <fpage>735</fpage>–<lpage>741</lpage>. [figs 1–4] <ext-link xlink:type="simple" ext-link-type="uri" xlink:href="https://www.researchgate.net/publication/233508596_A_Bioluminescent_Gorgonian_Lepidisis_Olapa_New_Species_Coelenterata_Octocorallia_from_Hawaii">https://www.researchgate.net/publication/233508596_A_Bioluminescent_Gorgonian_Lepidisis_Olapa_New_Species_Coelenterata_Octocorallia_from_Hawaii</ext-link></mixed-citation></ref><ref id="B95"><mixed-citation xmlns:xlink="http://www.w3.org/1999/xlink" xlink:type="simple"><person-group><name name-style="western"><surname>Grasshoff</surname><given-names>M</given-names></name></person-group> (<year>1986</year>) Die <tp:taxon-name><tp:taxon-name-part taxon-name-part-type="suborder">Gorgonaria</tp:taxon-name-part></tp:taxon-name> der Expeditionen von ‘Travailleur’ 1880–1882 und ‘Talisman’ 1883 (<tp:taxon-name><tp:taxon-name-part taxon-name-part-type="phylum">Cnidaria</tp:taxon-name-part></tp:taxon-name>: <tp:taxon-name><tp:taxon-name-part taxon-name-part-type="class">Anthozoa</tp:taxon-name-part></tp:taxon-name>). Bulletin de Muséum National d’Histoire Naturelle, Paris (4)8(A)1: 9–38. [figs 1–9]</mixed-citation></ref><ref id="B10"><mixed-citation xmlns:xlink="http://www.w3.org/1999/xlink" xlink:type="simple"><person-group><name name-style="western"><surname>Bayer</surname><given-names>FM</given-names></name></person-group> (<year>1989</year>) <article-title>A new isidid octocoral (<tp:taxon-name><tp:taxon-name-part taxon-name-part-type="phylum">Coelenterata</tp:taxon-name-part></tp:taxon-name>: <tp:taxon-name><tp:taxon-name-part taxon-name-part-type="order">Gorgonacea</tp:taxon-name-part></tp:taxon-name>) from the Galápagos Rift.</article-title><source>Boletim de Zoologia, University Sao Paulo, Brazil</source><volume>10</volume>: <fpage>197</fpage>–<lpage>208</lpage>. [fig. 1, 1–3 pls] <ext-link xlink:type="simple" ext-link-type="doi" xlink:href="10.11606/issn.2526-3358.bolzoo.1986.122351">https://doi.org/10.11606/issn.2526-3358.bolzoo.1986.122351</ext-link></mixed-citation></ref><ref id="B11"><mixed-citation xmlns:xlink="http://www.w3.org/1999/xlink" xlink:type="simple"><person-group><name name-style="western"><surname>Bayer</surname><given-names>FM</given-names></name></person-group> (<year>1990</year>) <article-title>A new Isidid Octocoral (<tp:taxon-name><tp:taxon-name-part taxon-name-part-type="class">Anthozoa</tp:taxon-name-part></tp:taxon-name>: <tp:taxon-name><tp:taxon-name-part taxon-name-part-type="order">Gorgonacea</tp:taxon-name-part></tp:taxon-name>) from New Caledonia, with Descriptions of Other New Species from elsewhere in the Pacific Ocean.</article-title><source>Proceedings of the Biological Society of Washington</source><volume>103</volume>(<issue>1</issue>): <fpage>205</fpage>–<lpage>228</lpage>. <ext-link xlink:type="simple" ext-link-type="uri" xlink:href="https://repository.si.edu/handle/10088/987">https://repository.si.edu/handle/10088/987</ext-link></mixed-citation></ref><ref id="B193"><mixed-citation xmlns:xlink="http://www.w3.org/1999/xlink" xlink:type="simple"><person-group><name name-style="western"><surname>Wright</surname><given-names>EP</given-names></name><name name-style="western"><surname>Studer</surname><given-names>T</given-names></name></person-group> (<year>1889</year>) Report of the <tp:taxon-name><tp:taxon-name-part taxon-name-part-type="subclass">Alcyonaria</tp:taxon-name-part></tp:taxon-name> collected by H.M.S. “Challenger” during the years 1873–1876. Challenger Reports: Zoology, 31(64): 1–72 + 1–314. [1–43 pls] <ext-link xlink:type="simple" ext-link-type="uri" xlink:href="http://www.archive.org/details/reportonscientif04grea/page/87/mode/1up">www.archive.org/details/reportonscientif04grea/page/87/mode/1up</ext-link></mixed-citation></ref><ref id="B109"><mixed-citation xmlns:xlink="http://www.w3.org/1999/xlink" xlink:type="simple"><person-group><name name-style="western"><surname>Hickson</surname><given-names>SJ</given-names></name></person-group> (<year>1907</year>) <article-title><tp:taxon-name><tp:taxon-name-part taxon-name-part-type="phylum">Coelenterata</tp:taxon-name-part></tp:taxon-name> I: <tp:taxon-name><tp:taxon-name-part taxon-name-part-type="subclass">Alcyonaria</tp:taxon-name-part></tp:taxon-name>. National Antarctic (Discovery) Expedition. British Museum.</article-title><source>Natural History</source><volume>3</volume>: <fpage>1</fpage>–<lpage>15</lpage>. [1 pl.]</mixed-citation></ref><ref id="B170"><mixed-citation xmlns:xlink="http://www.w3.org/1999/xlink" xlink:type="simple"><person-group><name name-style="western"><surname>Tixier-Durivault</surname><given-names>A</given-names></name></person-group> (<year>1966</year>) <article-title>Octocoralliaires.</article-title><source>Faune de Madagascar</source><volume>21</volume>: <fpage>1</fpage>–<lpage>456</lpage>. [figs 1–399]</mixed-citation></ref><ref id="B93"><mixed-citation xmlns:xlink="http://www.w3.org/1999/xlink" xlink:type="simple"><person-group><name name-style="western"><surname>Grant</surname><given-names>R</given-names></name></person-group> (<year>1976</year>) <article-title>The marine fauna of New Zealand: <tp:taxon-name><tp:taxon-name-part taxon-name-part-type="family">Isididae</tp:taxon-name-part></tp:taxon-name> (<tp:taxon-name><tp:taxon-name-part taxon-name-part-type="subclass">Octocorallia</tp:taxon-name-part></tp:taxon-name>: <tp:taxon-name><tp:taxon-name-part taxon-name-part-type="order">Gorgonacea</tp:taxon-name-part></tp:taxon-name>) from New Zealand and the Antarctic.</article-title><source>New Zealand Oceanographic Institute, Memoir</source><volume>66</volume>: <fpage>1</fpage>–<lpage>56</lpage>. [figs 1–51] <ext-link xlink:type="simple" ext-link-type="uri" xlink:href="http://trove.nla.gov.au/version/13604396">http://trove.nla.gov.au/version/13604396</ext-link></mixed-citation></ref><ref id="B50"><mixed-citation xmlns:xlink="http://www.w3.org/1999/xlink" xlink:type="simple"><person-group><name name-style="western"><surname>Childress</surname><given-names>JJ</given-names></name></person-group> (<year>1995</year>) Are there physiological and biochemical adaptations of metabolism in deep-sea animals? Trends in Evolution and Ecology 10: 30–36. <ext-link xlink:type="simple" ext-link-type="doi" xlink:href="10.1016/S0169-5347(00)88957-0">https://doi.org/10.1016/S0169-5347(00)88957-0</ext-link></mixed-citation></ref></ref-list></tp:taxon-treatment>
